# Supplementary material for: 2′-Eth­oxy-1,3,3-trimethyl­spiro­[indoline-2,3′-3H-naphtho­[2,1-b][1,4]oxazine]
Source: Acta Crystallogr Sect E Struct Rep Online. 2010 Jun 18;66(Pt 7):o1695. doi: 10.1107/S1600536810022890 (PMC3006916; doi:10.1107/S1600536810022890)
Supplement: Supplementary file 1 [file e-66-o1695-sup1.cif]

##############################################################################
###                                                                        ###
###        Electronic paper (Acta Crystallographica Section E)             ###
###                                                                        ###
##############################################################################
#                                                                            #
# This CIF contains the data in a paper accepted for publication in Acta     #
# Crystallographica Section E. It conforms to the requirements of Notes      #
# for Authors for Section E, and has been peer reviewed under the auspices   #
# of the IUCr Commission on Journals.                                        #
#                                                                            #
# Full details of the Crystallographic Information File format               #
# are given in the paper "The Crystallographic Information File (CIF):       #
# a New Standard Archive File for Crystallography" by S. R. Hall, F. H.      #
# Allen and I. D. Brown [Acta Cryst. (1991), A47, 655-685].                  #
#                                                                            #
# The current version of the core CIF dictionary is obtainable from          #
# ftp://ftp.iucr.org/pub/cif_core.dic. The current version number is 2.4.    #
#                                                                            #
# Software is freely available for graphical display of the structure(s) in  #
# this CIF.  For information consult the CIF home page http://www.iucr.org/  #
# cif/home.html                                                              #
#                                                                            #
# This file may be used for bona fide research purposes within the           #
# scientific community so long as proper attribution is given to the journal # 
# article from which it was obtained.                                        #
#                                                                            #
##############################################################################
                                             
data_I
_audit_creation_method     SHELXL-97
_chemical_name_systematic
;
2'-Ethoxy-1,3,3-trimethylspiro[indoline-2,3'-3<i>H</i>-
naphtho[2,1-<i>b</i>][1,4]oxazine]
;
_chemical_name_common     ?
_chemical_formula_moiety     'C24 H24 N2 O2'
_chemical_formula_sum     'C24 H24 N2 O2'
_chemical_formula_iupac     'C24 H24 N2 O2'
_chemical_formula_weight     372.45
_chemical_melting_point     418
_symmetry_cell_setting     monoclinic
_symmetry_space_group_name_H-M     'P 21/c'
_symmetry_space_group_name_Hall     '-P 2ybc'
loop_
    _symmetry_equiv_pos_as_xyz
    'x, y, z'
    '-x, y+1/2, -z+1/2'
    '-x, -y, -z'
    'x, -y-1/2, z-1/2'
_cell_length_a     8.6105(4)
_cell_length_b     22.9239(8)
_cell_length_c     10.2022(5)
_cell_angle_alpha     90.00
_cell_angle_beta     93.516(4)
_cell_angle_gamma     90.00
_cell_volume     2009.98(15)
_cell_formula_units_Z     4
_cell_measurement_reflns_used     3384
_cell_measurement_theta_min     3.1877
_cell_measurement_theta_max     27.3
_cell_measurement_temperature     293(2)
_exptl_crystal_description     'Block'
_exptl_crystal_colour     'colorless'
_exptl_crystal_size_max     0.34
_exptl_crystal_size_mid     0.30
_exptl_crystal_size_min     0.20
_exptl_crystal_density_diffrn     1.231
_exptl_crystal_density_meas     ?
_exptl_crystal_density_method     'not measured'
_exptl_crystal_F_000     792
_exptl_absorpt_coefficient_mu     0.079
_exptl_absorpt_correction_type     multi-scan
_exptl_absorpt_process_details
;
(<i>CrysAlis Pro RED</i>; Oxford Diffraction, 2009)
;
_exptl_absorpt_correction_T_min     0.9738
_exptl_absorpt_correction_T_max     0.9844
_exptl_special_details
;
;
_diffrn_ambient_temperature     293(2)
_diffrn_radiation_type     MoK\a
_diffrn_radiation_wavelength     0.71073
_diffrn_radiation_source     'fine-focus sealed tube'
_diffrn_radiation_monochromator     graphite
_diffrn_measurement_device_type     'Oxford Xcalibur Gemini ultra'
_diffrn_measurement_method     '\w scans'
_diffrn_detector_area_resol_mean     10.3592
_diffrn_reflns_number     12650
_diffrn_reflns_av_R_equivalents     0.0326
_diffrn_reflns_av_sigmaI/netI     0.0609
_diffrn_reflns_theta_min     3.32
_diffrn_reflns_theta_max     27.30
_diffrn_reflns_theta_full     27.30
_diffrn_measured_fraction_theta_max     0.983
_diffrn_measured_fraction_theta_full     0.983
_diffrn_reflns_limit_h_min     -11
_diffrn_reflns_limit_h_max     10
_diffrn_reflns_limit_k_min     -29
_diffrn_reflns_limit_k_max     28
_diffrn_reflns_limit_l_min     -13
_diffrn_reflns_limit_l_max     13
_diffrn_standards_number     ?
_diffrn_standards_interval_count     ?
_diffrn_standards_interval_time     ?
_diffrn_standards_decay_%     ?
_refine_special_details
;
Refinement of <i>F</i>^2^ against ALL reflections. The weighted <i>R</i>-factor
<i>wR</i> and goodness of fit <i>S</i> are based on <i>F</i>^2^, conventional
<i>R</i>-factors <i>R</i> are based on <i>F</i>, with <i>F</i> set to zero for
negative <i>F</i>^2^. The threshold expression of <i>F</i>^2^ >
\s(<i>F</i>^2^) is used only for calculating <i>R</i>-factors(gt) <i>etc</i>.
and is not relevant to the choice of reflections for refinement.
<i>R</i>-factors based on <i>F</i>^2^ are statistically about twice as large
as those based on <i>F</i>, and <i>R</i>- factors based on ALL data will be
even larger.
;
_reflns_number_total     4449
_reflns_number_gt     2198
_reflns_threshold_expression     I>2sigma(I)
_refine_ls_structure_factor_coef     Fsqd
_refine_ls_matrix_type     full
_refine_ls_R_factor_all     0.0978
_refine_ls_R_factor_gt     0.0427
_refine_ls_wR_factor_gt     0.0793
_refine_ls_wR_factor_ref     0.0849
_refine_ls_goodness_of_fit_ref     0.981
_refine_ls_restrained_S_all     0.981
_refine_ls_number_reflns     4449
_refine_ls_number_parameters     257
_refine_ls_number_restraints     0
_refine_ls_hydrogen_treatment     constr
_refine_ls_weighting_scheme     calc
_refine_ls_weighting_details
         'calc w=1/[\s^2^(Fo^2^)+(0.0300P)^2^+0.0000P] where P=(Fo^2^+2Fc^2^)/3'
_atom_sites_solution_hydrogens     geom
_atom_sites_solution_primary     direct
_atom_sites_solution_secondary     difmap
_refine_ls_shift/su_max     0.000
_refine_ls_shift/su_mean     0.000
_refine_diff_density_max     0.156
_refine_diff_density_min     -0.182
_refine_ls_extinction_method     none
_refine_ls_extinction_coef     ?
loop_
    _atom_type_symbol
    _atom_type_description
    _atom_type_scat_dispersion_real
    _atom_type_scat_dispersion_imag
    _atom_type_scat_source
    'C' 'C' 0.0033 0.0016
                         'International Tables Vol C Tables 4.2.6.8 and 6.1.1.4'
    'H' 'H' 0.0000 0.0000
                         'International Tables Vol C Tables 4.2.6.8 and 6.1.1.4'
    'N' 'N' 0.0061 0.0033
                         'International Tables Vol C Tables 4.2.6.8 and 6.1.1.4'
    'O' 'O' 0.0106 0.0060
                         'International Tables Vol C Tables 4.2.6.8 and 6.1.1.4'
_computing_data_collection
                            '<i>CrysAlis Pro CCD</i> (Oxford Diffraction, 2009)'
_computing_cell_refinement
                            '<i>CrysAlis Pro CCD</i> (Oxford Diffraction, 2009)'
_computing_data_reduction
                            '<i>CrysAlis Pro RED</i> (Oxford Diffraction, 2009)'
_computing_structure_solution     'SHELXS97 (Sheldrick, 2008)'
_computing_structure_refinement     'SHELXL97 (Sheldrick, 2008)'
_computing_molecular_graphics     'SHELXTL (Sheldrick, 2008)'
_computing_publication_material     'SHELXTL (Sheldrick, 2008)'
loop_
    _atom_site_type_symbol
    _atom_site_label
    _atom_site_fract_x
    _atom_site_fract_y
    _atom_site_fract_z
    _atom_site_U_iso_or_equiv
    _atom_site_adp_type
    _atom_site_calc_flag
    _atom_site_refinement_flags
    _atom_site_occupancy
    _atom_site_disorder_assembly
    _atom_site_disorder_group
    O O1 0.10563(10) 0.53152(4) 0.31415(9) 0.0480(3) Uani d . 1 . .
    O O2 0.22203(12) 0.57809(4) 0.00532(9) 0.0593(3) Uani d . 1 . .
    N N1 0.23974(13) 0.48659(5) 0.09366(11) 0.0489(3) Uani d . 1 . .
    N N2 0.09544(13) 0.62319(5) 0.21564(12) 0.0482(3) Uani d . 1 . .
    C C1 0.13539(18) 0.66314(6) 0.31558(15) 0.0487(4) Uani d . 1 . .
    C C2 0.0555(2) 0.71249(7) 0.3510(2) 0.0713(5) Uani d . 1 . .
    H H2 -0.0378 0.7234 0.3069 0.086 Uiso calc R 1 . .
    C C3 0.1210(3) 0.74527(7) 0.4557(2) 0.0930(7) Uani d . 1 . .
    H H3 0.0704 0.7789 0.4814 0.112 Uiso calc R 1 . .
    C C4 0.2579(3) 0.72923(9) 0.5217(2) 0.0945(7) Uani d . 1 . .
    H H4 0.2972 0.7511 0.5929 0.113 Uiso calc R 1 . .
    C C5 0.3369(2) 0.68093(7) 0.48276(17) 0.0704(5) Uani d . 1 . .
    H H5 0.4308 0.6704 0.5263 0.085 Uiso calc R 1 . .
    C C6 0.27635(18) 0.64807(6) 0.37867(14) 0.0473(4) Uani d . 1 . .
    C C7 0.34049(16) 0.59543(6) 0.31284(14) 0.0450(4) Uani d . 1 . .
    C C8 0.19045(15) 0.57223(5) 0.23417(13) 0.0410(3) Uani d . 1 . .
    C C9 0.21867(16) 0.54118(6) 0.10658(13) 0.0454(4) Uani d . 1 . .
    C C10 0.22059(15) 0.45194(5) 0.20565(14) 0.0416(3) Uani d . 1 . .
    C C11 0.26861(15) 0.39259(6) 0.20617(15) 0.0441(4) Uani d . 1 . .
    C C12 0.34693(17) 0.36818(6) 0.10200(16) 0.0568(4) Uani d . 1 . .
    H H12 0.3668 0.3910 0.0296 0.068 Uiso calc R 1 . .
    C C13 0.39369(19) 0.31155(7) 0.1063(2) 0.0715(5) Uani d . 1 . .
    H H13 0.4463 0.2961 0.0372 0.086 Uiso calc R 1 . .
    C C14 0.3635(2) 0.27640(7) 0.2132(2) 0.0758(6) Uani d . 1 . .
    H H14 0.3962 0.2377 0.2150 0.091 Uiso calc R 1 . .
    C C15 0.2869(2) 0.29814(6) 0.31467(19) 0.0671(5) Uani d . 1 . .
    H H15 0.2666 0.2741 0.3850 0.081 Uiso calc R 1 . .
    C C16 0.23744(16) 0.35707(6) 0.31460(16) 0.0498(4) Uani d . 1 . .
    C C17 0.16004(19) 0.38141(6) 0.41846(16) 0.0620(5) Uani d . 1 . .
    H H17 0.1372 0.3580 0.4891 0.074 Uiso calc R 1 . .
    C C18 0.11748(17) 0.43869(6) 0.41815(15) 0.0575(4) Uani d . 1 . .
    H H18 0.0670 0.4542 0.4883 0.069 Uiso calc R 1 . .
    C C19 0.15037(16) 0.47384(5) 0.31146(14) 0.0438(4) Uani d . 1 . .
    C C20 -0.06197(19) 0.61855(7) 0.15824(19) 0.0748(5) Uani d . 1 . .
    H H20A -0.1290 0.6046 0.2232 0.112 Uiso calc R 1 . .
    H H20B -0.0643 0.5918 0.0857 0.112 Uiso calc R 1 . .
    H H20C -0.0971 0.6562 0.1277 0.112 Uiso calc R 1 . .
    C C21 0.46191(17) 0.61472(6) 0.21791(16) 0.0620(5) Uani d . 1 . .
    H H21A 0.4164 0.6429 0.1573 0.093 Uiso calc R 1 . .
    H H21B 0.4962 0.5815 0.1703 0.093 Uiso calc R 1 . .
    H H21C 0.5492 0.6319 0.2667 0.093 Uiso calc R 1 . .
    C C22 0.4158(2) 0.55129(6) 0.40929(17) 0.0717(5) Uani d . 1 . .
    H H22A 0.5025 0.5691 0.4574 0.108 Uiso calc R 1 . .
    H H22B 0.4513 0.5182 0.3618 0.108 Uiso calc R 1 . .
    H H22C 0.3408 0.5388 0.4693 0.108 Uiso calc R 1 . .
    C C23 0.2486(2) 0.55342(7) -0.12201(15) 0.0756(5) Uani d . 1 . .
    H H23A 0.1723 0.5234 -0.1445 0.091 Uiso calc R 1 . .
    H H23B 0.3516 0.5362 -0.1213 0.091 Uiso calc R 1 . .
    C C24 0.2344(2) 0.60208(8) -0.21924(17) 0.0930(6) Uani d . 1 . .
    H H24A 0.1314 0.6182 -0.2204 0.139 Uiso calc R 1 . .
    H H24B 0.2537 0.5875 -0.3050 0.139 Uiso calc R 1 . .
    H H24C 0.3090 0.6319 -0.1949 0.139 Uiso calc R 1 . .
loop_
    _atom_site_aniso_label
    _atom_site_aniso_U_11
    _atom_site_aniso_U_22
    _atom_site_aniso_U_33
    _atom_site_aniso_U_12
    _atom_site_aniso_U_13
    _atom_site_aniso_U_23
    O1 0.0591(6) 0.0358(5) 0.0510(6) 0.0043(5) 0.0201(5) 0.0047(4)
    O2 0.0940(8) 0.0462(6) 0.0382(6) -0.0067(5) 0.0094(5) 0.0066(5)
    N1 0.0654(8) 0.0389(7) 0.0436(8) -0.0023(6) 0.0126(6) -0.0006(6)
    N2 0.0505(8) 0.0390(7) 0.0543(8) 0.0086(6) -0.0031(6) 0.0064(6)
    C1 0.0630(10) 0.0305(8) 0.0545(10) 0.0000(7) 0.0183(8) 0.0056(7)
    C2 0.0823(12) 0.0414(10) 0.0938(15) 0.0106(9) 0.0344(11) 0.0083(10)
    C3 0.1261(19) 0.0404(10) 0.1195(19) -0.0058(12) 0.0634(16) -0.0214(12)
    C4 0.1252(19) 0.0703(14) 0.0921(17) -0.0293(13) 0.0388(15) -0.0338(12)
    C5 0.0889(13) 0.0617(11) 0.0616(12) -0.0206(10) 0.0123(10) -0.0123(9)
    C6 0.0604(10) 0.0366(8) 0.0458(9) -0.0056(7) 0.0099(8) 0.0008(7)
    C7 0.0509(9) 0.0378(8) 0.0460(9) 0.0027(7) 0.0004(7) 0.0055(7)
    C8 0.0486(9) 0.0349(7) 0.0401(9) 0.0017(7) 0.0076(7) 0.0061(6)
    C9 0.0567(10) 0.0419(9) 0.0381(9) -0.0045(7) 0.0063(7) 0.0043(7)
    C10 0.0487(9) 0.0344(8) 0.0426(9) -0.0033(6) 0.0088(7) 0.0003(7)
    C11 0.0401(8) 0.0364(8) 0.0557(10) -0.0027(7) 0.0026(7) -0.0040(7)
    C12 0.0566(10) 0.0454(9) 0.0688(12) 0.0018(8) 0.0064(9) -0.0114(8)
    C13 0.0694(12) 0.0547(11) 0.0904(15) 0.0075(9) 0.0040(10) -0.0217(10)
    C14 0.0750(13) 0.0415(10) 0.1086(18) 0.0119(9) -0.0133(12) -0.0127(11)
    C15 0.0749(12) 0.0407(9) 0.0841(14) -0.0019(8) -0.0092(11) 0.0060(9)
    C16 0.0506(10) 0.0356(8) 0.0629(11) -0.0028(7) 0.0004(8) 0.0021(8)
    C17 0.0761(12) 0.0466(10) 0.0646(12) -0.0051(8) 0.0152(9) 0.0186(8)
    C18 0.0722(11) 0.0476(9) 0.0555(11) 0.0025(8) 0.0262(8) 0.0082(8)
    C19 0.0493(9) 0.0328(8) 0.0503(10) 0.0007(7) 0.0117(7) 0.0039(7)
    C20 0.0609(12) 0.0686(11) 0.0928(14) 0.0078(9) -0.0135(10) 0.0146(10)
    C21 0.0533(10) 0.0603(10) 0.0734(12) -0.0029(8) 0.0120(9) -0.0050(8)
    C22 0.0805(12) 0.0560(10) 0.0748(13) 0.0045(9) -0.0259(10) 0.0107(9)
    C23 0.1160(15) 0.0711(11) 0.0406(11) -0.0154(10) 0.0133(10) -0.0001(9)
    C24 0.1305(17) 0.1011(15) 0.0468(12) -0.0337(13) 0.0011(11) 0.0163(10)
_geom_special_details
;
All e.s.d.'s (except the e.s.d. in the dihedral angle between two l.s. planes)
are estimated using the full covariance matrix. The cell e.s.d.'s are taken
into account individually in the estimation of e.s.d.'s in distances, angles
and torsion angles; correlations between e.s.d.'s in cell parameters are only
used when they are defined by crystal symmetry. An approximate (isotropic)
treatment of cell e.s.d.'s is used for estimating e.s.d.'s involving l.s.
planes.
;
loop_
    _geom_bond_atom_site_label_1
    _geom_bond_atom_site_label_2
    _geom_bond_site_symmetry_2
    _geom_bond_distance
    _geom_bond_publ_flag
    O1 C19 . 1.3780(14) ?
    O1 C8 . 1.4640(15) ?
    O2 C9 . 1.3371(15) ?
    O2 C23 . 1.4478(18) ?
    N1 C9 . 1.2724(16) ?
    N1 C10 . 1.4095(16) ?
    N2 C1 . 1.3977(18) ?
    N2 C8 . 1.4320(16) ?
    N2 C20 . 1.4471(18) ?
    C1 C6 . 1.3823(19) ?
    C1 C2 . 1.383(2) ?
    C2 C3 . 1.397(3) ?
    C2 H2 . 0.9300 ?
    C3 C4 . 1.372(3) ?
    C3 H3 . 0.9300 ?
    C4 C5 . 1.371(3) ?
    C4 H4 . 0.9300 ?
    C5 C6 . 1.378(2) ?
    C5 H5 . 0.9300 ?
    C6 C7 . 1.5025(19) ?
    C7 C22 . 1.5278(18) ?
    C7 C21 . 1.5332(19) ?
    C7 C8 . 1.5713(18) ?
    C8 C9 . 1.5163(18) ?
    C10 C19 . 1.3649(19) ?
    C10 C11 . 1.4218(17) ?
    C11 C12 . 1.409(2) ?
    C11 C16 . 1.4125(19) ?
    C12 C13 . 1.3591(19) ?
    C12 H12 . 0.9300 ?
    C13 C14 . 1.393(2) ?
    C13 H13 . 0.9300 ?
    C14 C15 . 1.356(2) ?
    C14 H14 . 0.9300 ?
    C15 C16 . 1.417(2) ?
    C15 H15 . 0.9300 ?
    C16 C17 . 1.402(2) ?
    C17 C18 . 1.3631(19) ?
    C17 H17 . 0.9300 ?
    C18 C19 . 1.3971(19) ?
    C18 H18 . 0.9300 ?
    C20 H20A . 0.9600 ?
    C20 H20B . 0.9600 ?
    C20 H20C . 0.9600 ?
    C21 H21A . 0.9600 ?
    C21 H21B . 0.9600 ?
    C21 H21C . 0.9600 ?
    C22 H22A . 0.9600 ?
    C22 H22B . 0.9600 ?
    C22 H22C . 0.9600 ?
    C23 C24 . 1.493(2) ?
    C23 H23A . 0.9700 ?
    C23 H23B . 0.9700 ?
    C24 H24A . 0.9600 ?
    C24 H24B . 0.9600 ?
    C24 H24C . 0.9600 ?
loop_
    _geom_angle_atom_site_label_1
    _geom_angle_atom_site_label_2
    _geom_angle_atom_site_label_3
    _geom_angle_site_symmetry_1
    _geom_angle_site_symmetry_3
    _geom_angle
    _geom_angle_publ_flag
    C19 O1 C8 . . 116.81(10) ?
    C9 O2 C23 . . 117.27(11) ?
    C9 N1 C10 . . 116.47(12) ?
    C1 N2 C8 . . 108.97(11) ?
    C1 N2 C20 . . 121.73(13) ?
    C8 N2 C20 . . 120.44(11) ?
    C6 C1 C2 . . 121.30(15) ?
    C6 C1 N2 . . 110.22(12) ?
    C2 C1 N2 . . 128.46(15) ?
    C1 C2 C3 . . 117.11(17) ?
    C1 C2 H2 . . 121.4 ?
    C3 C2 H2 . . 121.4 ?
    C4 C3 C2 . . 121.72(18) ?
    C4 C3 H3 . . 119.1 ?
    C2 C3 H3 . . 119.1 ?
    C5 C4 C3 . . 120.08(19) ?
    C5 C4 H4 . . 120.0 ?
    C3 C4 H4 . . 120.0 ?
    C4 C5 C6 . . 119.59(18) ?
    C4 C5 H5 . . 120.2 ?
    C6 C5 H5 . . 120.2 ?
    C5 C6 C1 . . 120.14(15) ?
    C5 C6 C7 . . 130.64(15) ?
    C1 C6 C7 . . 109.21(12) ?
    C6 C7 C22 . . 113.40(13) ?
    C6 C7 C21 . . 109.53(11) ?
    C22 C7 C21 . . 108.61(12) ?
    C6 C7 C8 . . 100.77(11) ?
    C22 C7 C8 . . 114.07(11) ?
    C21 C7 C8 . . 110.25(12) ?
    N2 C8 O1 . . 107.05(10) ?
    N2 C8 C9 . . 112.96(11) ?
    O1 C8 C9 . . 106.91(10) ?
    N2 C8 C7 . . 103.68(10) ?
    O1 C8 C7 . . 110.71(10) ?
    C9 C8 C7 . . 115.30(11) ?
    N1 C9 O2 . . 122.16(13) ?
    N1 C9 C8 . . 125.60(12) ?
    O2 C9 C8 . . 112.23(11) ?
    C19 C10 N1 . . 120.89(12) ?
    C19 C10 C11 . . 119.45(13) ?
    N1 C10 C11 . . 119.60(13) ?
    C12 C11 C16 . . 118.97(13) ?
    C12 C11 C10 . . 121.99(14) ?
    C16 C11 C10 . . 119.04(13) ?
    C13 C12 C11 . . 120.65(16) ?
    C13 C12 H12 . . 119.7 ?
    C11 C12 H12 . . 119.7 ?
    C12 C13 C14 . . 120.55(17) ?
    C12 C13 H13 . . 119.7 ?
    C14 C13 H13 . . 119.7 ?
    C15 C14 C13 . . 120.53(16) ?
    C15 C14 H14 . . 119.7 ?
    C13 C14 H14 . . 119.7 ?
    C14 C15 C16 . . 120.68(17) ?
    C14 C15 H15 . . 119.7 ?
    C16 C15 H15 . . 119.7 ?
    C17 C16 C11 . . 118.98(13) ?
    C17 C16 C15 . . 122.42(15) ?
    C11 C16 C15 . . 118.60(15) ?
    C18 C17 C16 . . 121.46(14) ?
    C18 C17 H17 . . 119.3 ?
    C16 C17 H17 . . 119.3 ?
    C17 C18 C19 . . 119.34(14) ?
    C17 C18 H18 . . 120.3 ?
    C19 C18 H18 . . 120.3 ?
    C10 C19 O1 . . 120.43(12) ?
    C10 C19 C18 . . 121.66(12) ?
    O1 C19 C18 . . 117.88(13) ?
    N2 C20 H20A . . 109.5 ?
    N2 C20 H20B . . 109.5 ?
    H20A C20 H20B . . 109.5 ?
    N2 C20 H20C . . 109.5 ?
    H20A C20 H20C . . 109.5 ?
    H20B C20 H20C . . 109.5 ?
    C7 C21 H21A . . 109.5 ?
    C7 C21 H21B . . 109.5 ?
    H21A C21 H21B . . 109.5 ?
    C7 C21 H21C . . 109.5 ?
    H21A C21 H21C . . 109.5 ?
    H21B C21 H21C . . 109.5 ?
    C7 C22 H22A . . 109.5 ?
    C7 C22 H22B . . 109.5 ?
    H22A C22 H22B . . 109.5 ?
    C7 C22 H22C . . 109.5 ?
    H22A C22 H22C . . 109.5 ?
    H22B C22 H22C . . 109.5 ?
    O2 C23 C24 . . 107.05(14) ?
    O2 C23 H23A . . 110.3 ?
    C24 C23 H23A . . 110.3 ?
    O2 C23 H23B . . 110.3 ?
    C24 C23 H23B . . 110.3 ?
    H23A C23 H23B . . 108.6 ?
    C23 C24 H24A . . 109.5 ?
    C23 C24 H24B . . 109.5 ?
    H24A C24 H24B . . 109.5 ?
    C23 C24 H24C . . 109.5 ?
    H24A C24 H24C . . 109.5 ?
    H24B C24 H24C . . 109.5 ?
loop_
    _geom_hbond_atom_site_label_D
    _geom_hbond_atom_site_label_H
    _geom_hbond_atom_site_label_A
    _geom_hbond_site_symmetry_A
    _geom_hbond_distance_DH
    _geom_hbond_distance_HA
    _geom_hbond_distance_DA
    _geom_hbond_angle_DHA
    C18 H18 O1 3_566 0.93 2.60 3.5014(18) 164.0
data_global
_journal_date_recd_electronic     2010-06-02
_journal_date_accepted     2010-06-14
_journal_name_full     'Acta Crystallographica, Section E'
_journal_year     2010
_journal_volume     66
_journal_issue      7
_journal_page_first     o1695
_journal_page_last     o1695
_journal_paper_category     QO
_journal_coeditor_code     IS2559
_publ_contact_author_name     'Dr. Wenxiang Chai'
_publ_contact_author_address
;
College of Materials Science and Engineering
China Jiliang University
Hangzhou 310018
People's Republic of China
;
_publ_contact_author_email     wxchai_cm@yahoo.com.cn
_publ_contact_author_fax     ?
_publ_contact_author_phone     '(86)571-86835738'
_publ_section_title
;\
2'-Ethoxy-1,3,3-trimethylspiro[indoline-2,3'-3<i>H</i>-naphtho[2,1-<i>b</i>][1,\
4]oxazine]
;
loop_
    _publ_author_name
    _publ_author_address
    'Lin, Jian'
;
College of Materials Science and Engineering
China Jiliang University
Hangzhou 310018
People's Republic of China
;
    'Chai, Wenxiang'
;
College of Materials Science and Engineering
China Jiliang University
Hangzhou 310018
People's Republic of China
;
    'Yang, Yunyun'
;
College of Materials Science and Engineering
China Jiliang University
Hangzhou 310018
People's Republic of China
;
    'He, Jiaojiao'
;
College of Materials Science and Engineering
China Jiliang University
Hangzhou 310018
People's Republic of China
;
    'Shu, Kangying'
;
College of Materials Science and Engineering
China Jiliang University
Hangzhou 310018
People's Republic of China
;
