# Supplementary material for: 2′-Eth­oxy-1,3,3-trimethyl­spiro­[indoline-2,3′-3H-naphtho­[2,1-b][1,4]oxazine]
Source: Acta Crystallogr Sect E Struct Rep Online. 2010 Jun 18;66(Pt 7):o1695. doi: 10.1107/S1600536810022890 (PMC3006916; doi:10.1107/S1600536810022890)
Supplement: Supplementary file 2 [file e-66-o1695-Isup2.hkl]

# 
# h,k,l, Fc-squared, Fo-squared, sigma(Fo-squared) and status flag 
# 
data_I
_shelx_title ' a in P2(1)/c' 
_shelx_refln_list_code          4 
_shelx_F_calc_maximum      170.55 
_exptl_crystal_F_000       792.00 
_reflns_d_resolution_high  0.7748 
 
loop_ 
 _symmetry_equiv_pos_as_xyz 
 'x, y, z' 
 '-x, y+1/2, -z+1/2' 
 '-x, -y, -z' 
 'x, -y-1/2, z-1/2' 
 
_cell_length_a     8.6105 
_cell_length_b    22.9239 
_cell_length_c    10.2022 
_cell_angle_alpha  90.000 
_cell_angle_beta   93.516 
_cell_angle_gamma  90.000 
 
_shelx_F_squared_multiplier     1.000 
 
loop_ 
 _refln_index_h 
 _refln_index_k 
 _refln_index_l 
 _refln_F_squared_calc 
 _refln_F_squared_meas 
 _refln_F_squared_sigma 
 _refln_observed_status 
   2   0   0    28805.49    22888.33     59.73 o 
   3   0   0     1244.15     1188.55     13.84 o 
   4   0   0       75.43       74.94      5.51 o 
   5   0   0      171.71      198.79     10.12 o 
   6   0   0      862.06      896.29     17.61 o 
   7   0   0      145.34      140.81     10.91 o 
   8   0   0      115.67      113.08     16.79 o 
   9   0   0       41.70       29.13     13.58 o 
  10   0   0       22.35       19.75     12.84 o 
  11   0   0        0.31        0.00     16.05 o 
   2   1   0     2930.62     2804.93     13.04 o 
   3   1   0        2.06        3.13      2.62 o 
   4   1   0        3.45        7.10      2.96 o 
   5   1   0       77.81       76.90      5.47 o 
   6   1   0      140.49      138.68      5.86 o 
   7   1   0       17.42       16.53      5.26 o 
   8   1   0       50.90       48.40      9.69 o 
   9   1   0        8.13        6.21      8.18 o 
  10   1   0        4.02        0.59      9.59 o 
  11   1   0        2.19        4.31     11.17 o 
   2   2   0     2697.60     2629.59     12.52 o 
   3   2   0     6429.83     6109.95     23.45 o 
   4   2   0      324.88      320.88      5.01 o 
   5   2   0      222.64      223.51      7.62 o 
   6   2   0       89.48       88.91      5.37 o 
   7   2   0       48.50       46.45      6.70 o 
   8   2   0        3.36        8.58      8.53 o 
   9   2   0       79.24       97.77     11.73 o 
  10   2   0        1.32        9.44      9.51 o 
  11   2   0        2.67        0.00     12.12 o 
   1   3   0     2330.00     2155.36     17.28 o 
   2   3   0     5087.95     4700.29     53.48 o 
   3   3   0      113.02      109.04      3.72 o 
   4   3   0      781.67      773.33      9.25 o 
   5   3   0       12.15       10.63      2.17 o 
   6   3   0       42.04       47.07      4.21 o 
   7   3   0        0.68        0.00      4.91 o 
   8   3   0      108.19      118.48     21.48 o 
   9   3   0       37.56       38.88      9.55 o 
  10   3   0        0.10        0.00      8.82 o 
  11   3   0       14.12       23.01     10.90 o 
   0   4   0     4212.52     3553.99     25.68 o 
   1   4   0      338.42      353.86      5.11 o 
   2   4   0       14.73       16.53      2.61 o 
   3   4   0       10.61        6.72      2.91 o 
   4   4   0       22.36       18.00      3.38 o 
   5   4   0      140.03      143.47      5.07 o 
   6   4   0       16.89       13.83      2.61 o 
   7   4   0        6.83        6.86      6.52 o 
   8   4   0       11.93       20.00      8.02 o 
   9   4   0        0.61        5.42      7.72 o 
  10   4   0       12.22       20.43      8.82 o 
   1   5   0     3798.37     3515.92     23.73 o 
   2   5   0       54.20       49.59      5.16 o 
   3   5   0      215.82      203.08      4.94 o 
   4   5   0      109.41      107.34      4.18 o 
   5   5   0      253.23      254.99      6.76 o 
   6   5   0      320.57      327.03      6.69 o 
   7   5   0        3.14        0.66      5.13 o 
   8   5   0       10.54        7.61      6.72 o 
   9   5   0       16.18       26.55      8.65 o 
  10   5   0        0.66        0.47      9.45 o 
   0   6   0     3606.20     3404.38     21.82 o 
   1   6   0      138.68      127.12      3.72 o 
   2   6   0      248.93      223.13      5.02 o 
   3   6   0      145.93      136.49      4.33 o 
   4   6   0      204.08      192.49      5.20 o 
   5   6   0       48.65       62.00      4.20 o 
   6   6   0        0.55        0.47      3.38 o 
   7   6   0      108.27       98.68      5.56 o 
   8   6   0       34.88       38.17      7.19 o 
   9   6   0        2.17        4.31      8.22 o 
  10   6   0        1.63        0.00      9.58 o 
   1   7   0        0.12        0.72      2.06 o 
   2   7   0       80.45       85.13      3.96 o 
   3   7   0      203.83      200.05      5.04 o 
   4   7   0      289.30      297.28      6.90 o 
   5   7   0       45.74       44.67      4.08 o 
   6   7   0        0.06        0.00      6.13 o 
   7   7   0        1.03        0.00      4.58 o 
   8   7   0       28.85       28.07      7.15 o 
   9   7   0        0.11        3.26      8.54 o 
  10   7   0        1.43        0.60      9.77 o 
   0   8   0      368.85      375.96     12.84 o 
   1   8   0      640.61      650.43      7.73 o 
   2   8   0      151.68      143.56      4.82 o 
   3   8   0        0.00        0.11      3.07 o 
   4   8   0        5.70        4.20      2.90 o 
   5   8   0      571.83      575.06      9.80 o 
   6   8   0        6.12        3.04      5.82 o 
   7   8   0        0.45        2.53      4.51 o 
   8   8   0        8.48        5.58      4.14 o 
   9   8   0        1.87        6.21      7.21 o 
  10   8   0       43.15       34.32     17.78 o 
   1   9   0      472.92      492.88      9.64 o 
   2   9   0       33.93       35.26      3.41 o 
   3   9   0     1592.08     1729.88     19.81 o 
   4   9   0      257.71      261.78      6.51 o 
   5   9   0       26.56       25.20      3.89 o 
   6   9   0      654.37      679.00     16.65 o 
   7   9   0      278.72      295.87     15.07 o 
   8   9   0       27.78       33.30      5.16 o 
   9   9   0       28.97       38.97      8.31 o 
  10   9   0        9.49        8.39     16.05 o 
   0  10   0      399.99      437.74     10.65 o 
   1  10   0      525.20      601.03      8.34 o 
   2  10   0      236.45      241.40      5.82 o 
   3  10   0     1042.20     1137.77     18.18 o 
   4  10   0       76.11       75.29      4.10 o 
   5  10   0       26.93       27.96      3.84 o 
   6  10   0       52.61       49.85      6.99 o 
   7  10   0        1.02        1.38      6.57 o 
   8  10   0       31.24       26.36      5.30 o 
   9  10   0       51.67       64.25      9.11 o 
  10  10   0        5.87       24.20     17.28 o 
   1  11   0     3770.07     4042.46     21.76 o 
   2  11   0        7.16       10.62      2.77 o 
   3  11   0     1254.94     1407.68     17.82 o 
   4  11   0      240.56      247.91      6.49 o 
   5  11   0       31.98       33.29      4.91 o 
   6  11   0        3.70        6.84      4.54 o 
   7  11   0        0.38        0.19      6.29 o 
   8  11   0      239.03      238.87     11.52 o 
   9  11   0        7.71       18.22     12.39 o 
  10  11   0       13.74        0.00     19.01 o 
   0  12   0     3100.36     3267.11     42.96 o 
   1  12   0      125.81      169.97      5.41 o 
   2  12   0      209.88      216.84      5.57 o 
   3  12   0       43.25       51.21      3.83 o 
   4  12   0       25.95       25.58      3.56 o 
   5  12   0       65.51       62.17      5.59 o 
   6  12   0      117.88      118.50      8.00 o 
   7  12   0       15.14       20.14      7.09 o 
   8  12   0        4.26        4.84      7.10 o 
   9  12   0        0.00        3.86     10.93 o 
   1  13   0      430.70      449.98      7.71 o 
   2  13   0       13.23       12.59      2.96 o 
   3  13   0       70.01       74.25      4.34 o 
   4  13   0       82.28       80.94      5.23 o 
   5  13   0      395.18      398.52     11.24 o 
   6  13   0        0.11        0.62      4.99 o 
   7  13   0        1.86        0.12      6.36 o 
   8  13   0      120.15      123.63      9.82 o 
   9  13   0       12.10       21.68     11.07 o 
   0  14   0      237.87      205.66     13.33 o 
   1  14   0       15.71       17.70      3.22 o 
   2  14   0      154.15      158.71      5.24 o 
   3  14   0       94.85       89.39      4.53 o 
   4  14   0      389.77      409.29     10.33 o 
   5  14   0       67.62       57.00      5.95 o 
   6  14   0        0.33        0.78      5.01 o 
   7  14   0       10.26       11.88     10.20 o 
   8  14   0        2.85       10.93     10.30 o 
   9  14   0        3.10        8.31     11.57 o 
   1  15   0       10.54        6.76      3.01 o 
   2  15   0      111.81      109.97      4.77 o 
   3  15   0       25.98       28.27      3.44 o 
   4  15   0       38.71       42.49      5.87 o 
   5  15   0        0.93        3.67      4.54 o 
   6  15   0       16.93       15.90      4.80 o 
   7  15   0        8.98        6.64      5.14 o 
   8  15   0       37.06       30.62     12.39 o 
   9  15   0        6.35        4.06     12.09 o 
   0  16   0        0.56        4.94      6.91 o 
   1  16   0       19.94       26.62      3.65 o 
   2  16   0       84.87       86.57      4.53 o 
   3  16   0       29.30       27.77      3.94 o 
   4  16   0       14.71       15.29      4.27 o 
   5  16   0       16.29       17.77      4.87 o 
   6  16   0        1.85        2.63      4.58 o 
   7  16   0        5.34        3.82      9.95 o 
   8  16   0       17.08       17.83     10.38 o 
   9  16   0        0.58        2.22     17.04 o 
   1  17   0      131.60      127.26      5.42 o 
   2  17   0       71.57       63.43      4.41 o 
   3  17   0       26.58       28.24      3.95 o 
   4  17   0        3.20        1.20      4.37 o 
   5  17   0        0.30        0.00      3.23 o 
   6  17   0        1.86        1.66      4.22 o 
   7  17   0        3.21        5.10     10.37 o 
   8  17   0        0.83        0.54     10.47 o 
   9  17   0       18.14       22.22     18.27 o 
   0  18   0        2.39        0.00      8.39 o 
   1  18   0       13.21       11.10      3.89 o 
   2  18   0       79.31       74.22      4.78 o 
   3  18   0        0.01        1.74      3.52 o 
   4  18   0        7.32        6.12      4.53 o 
   5  18   0        0.75        4.05      4.64 o 
   6  18   0       13.46        3.56     10.20 o 
   7  18   0        0.00        0.00     10.13 o 
   8  18   0        0.01        0.37     11.51 o 
   1  19   0       92.79       78.80      5.52 o 
   2  19   0        2.29        2.41      3.56 o 
   3  19   0        4.23        3.98      3.48 o 
   4  19   0       42.99       55.10      8.04 o 
   5  19   0       32.98       33.93      5.27 o 
   6  19   0        0.06        0.58      9.42 o 
   7  19   0        2.71        0.52     10.77 o 
   8  19   0        1.26        2.81     11.40 o 
   0  20   0       32.98       36.93      6.71 o 
   1  20   0      125.85      124.26      6.58 o 
   2  20   0      111.49      107.14      6.11 o 
   3  20   0       76.00       67.16      5.41 o 
   4  20   0      299.52      281.21     29.26 o 
   5  20   0        0.14        0.00      9.02 o 
   6  20   0       49.49       54.07     12.10 o 
   7  20   0       14.55       13.91     10.21 o 
   8  20   0        4.01       13.83     14.81 o 
   1  21   0      173.20      155.18      8.25 o 
   2  21   0      100.84       88.53      5.97 o 
   3  21   0      122.08      111.34      6.22 o 
   4  21   0       13.70       17.72      9.81 o 
   5  21   0       55.52       51.95     10.82 o 
   6  21   0       14.36       20.73      9.84 o 
   7  21   0       42.55       24.98     12.63 o 
   0  22   0       50.66       53.13      7.85 o 
   1  22   0      350.24      330.04     11.31 o 
   2  22   0       44.61       48.59      6.05 o 
   3  22   0      255.39      240.92     11.45 o 
   4  22   0        9.40        4.97     10.50 o 
   5  22   0       81.42       94.67     12.28 o 
   6  22   0        0.01        0.00     10.77 o 
   7  22   0       73.34       73.53     13.51 o 
   1  23   0      166.93      153.88      8.66 o 
   2  23   0      258.27      244.88     11.28 o 
   3  23   0       20.25       36.43     10.82 o 
   4  23   0       33.45       19.48     11.76 o 
   5  23   0       19.34        9.47     10.61 o 
   6  23   0       13.12       10.55      9.86 o 
   0  24   0        0.00        0.00      8.27 o 
   1  24   0      100.85      113.88      9.65 o 
   2  24   0       57.07       73.57     18.27 o 
   3  24   0       35.15       51.35     17.78 o 
   4  24   0       17.99       20.62     11.70 o 
   5  24   0        0.84        0.00      9.83 o 
   6  24   0        2.08        0.00     18.15 o 
   1  25   0        1.25        6.67     14.81 o 
   2  25   0        0.00        4.69     15.80 o 
   3  25   0      109.21      123.69     20.74 o 
   4  25   0        6.02        2.36     11.08 o 
   5  25   0       19.89        9.76     11.18 o 
   0  26   0        8.97       11.60     13.58 o 
   1  26   0        0.03        0.71      7.62 o 
   2  26   0       15.35       14.81     12.10 o 
   3  26   0       31.92       39.50     17.04 o 
   4  26   0       22.53       23.21     17.53 o 
   5  26   0        4.74        6.17     16.79 o 
   1  27   0        0.11        0.00     10.08 o 
   2  27   0        0.97        0.00     14.57 o 
   3  27   0        3.41        0.00     16.29 o 
   4  27   0       12.85       14.57     15.80 o 
   0  28   0        3.03        0.00     14.07 o 
   1  28   0        2.70        6.79     10.39 o 
   2  28   0        3.40        0.00     17.53 o 
   3  28   0        0.09        0.00     16.29 o 
   1  29   0        3.49        0.00     11.70 o 
   2  29   0        0.00        7.16     19.01 o 
 -11   1   1        0.06        0.00     11.63 o 
 -10   1   1        1.77        0.00      8.88 o 
  -9   1   1       30.82       32.91      9.60 o 
  -8   1   1       67.94       55.12     10.04 o 
  -7   1   1      607.11      660.80     16.52 o 
  -6   1   1      418.77      432.18      9.20 o 
  -5   1   1      340.98      329.65      8.95 o 
  -4   1   1      971.61      998.79      9.85 o 
  -3   1   1      303.78      278.38      4.80 o 
  -2   1   1      278.67      255.62      4.56 o 
   1   1   1    26159.69    21361.83    338.98 o 
   2   1   1     7427.35     7033.11     34.48 o 
   3   1   1      123.94      112.86      3.71 o 
   4   1   1     3534.52     3542.23     22.67 o 
   5   1   1      616.80      664.25     10.79 o 
   6   1   1        3.94        3.54      3.27 o 
   7   1   1       84.94       94.80      6.15 o 
   8   1   1       68.41       54.66      9.15 o 
   9   1   1        0.07        4.47      8.08 o 
  10   1   1        3.48        3.31      8.58 o 
  11   1   1        0.56        4.66     11.31 o 
 -11   2   1        0.34        0.00     11.61 o 
 -10   2   1        1.94        1.51      9.23 o 
  -9   2   1       14.23       12.33      9.13 o 
  -8   2   1       70.88       64.21      9.42 o 
  -7   2   1       11.52        9.38      8.03 o 
  -6   2   1       24.53       25.19      4.34 o 
  -5   2   1      689.28      723.23     13.14 o 
  -4   2   1       25.36       24.19      2.72 o 
  -3   2   1      306.19      286.91      5.43 o 
  -2   2   1      506.90      496.21      9.07 o 
  -1   2   1     1382.37     1287.54     14.07 o 
   1   2   1      642.87      675.01     11.87 o 
   2   2   1    29086.04    24490.60     50.77 o 
   3   2   1     2648.17     2604.73     19.64 o 
   4   2   1     3906.81     4207.43     24.93 o 
   5   2   1      158.72      169.29      6.63 o 
   6   2   1        3.68        6.10      3.67 o 
   7   2   1       36.12       28.37      4.73 o 
   8   2   1      162.02      169.51      9.13 o 
   9   2   1        6.88        1.55      8.08 o 
  10   2   1       15.12       15.93      9.10 o 
 -11   3   1        0.82        2.44     11.17 o 
 -10   3   1        2.88        9.17      9.55 o 
  -9   3   1        8.27       17.99      8.98 o 
  -8   3   1        4.78        1.22      8.16 o 
  -7   3   1        0.00        0.00      7.18 o 
  -6   3   1       45.26       42.21      3.16 o 
  -5   3   1        4.20        2.38      2.17 o 
  -4   3   1      450.83      446.84      6.92 o 
  -3   3   1        5.93        5.89      2.70 o 
  -2   3   1      911.48      907.99     10.69 o 
  -1   3   1      392.29      404.84      5.11 o 
   0   3   1     2135.84     2065.86     11.16 o 
   1   3   1     2570.58     2385.04     13.88 o 
   2   3   1    17232.51    15546.25     53.10 o 
   3   3   1       52.15       50.34      2.82 o 
   4   3   1     3456.27     3565.50     20.19 o 
   5   3   1        0.48        0.00      2.96 o 
   6   3   1       76.58       83.62      4.60 o 
   7   3   1        3.40        4.55      4.81 o 
   8   3   1       18.31       20.63      5.58 o 
   9   3   1       24.89       14.13      7.51 o 
  10   3   1       26.53       33.36     13.70 o 
 -11   4   1        3.28        0.00     12.09 o 
 -10   4   1       13.09        6.42     12.96 o 
  -9   4   1        0.06        0.00      9.28 o 
  -8   4   1       15.45       15.31      8.90 o 
  -7   4   1       43.49       43.28      8.64 o 
  -6   4   1        3.48        0.84      2.20 o 
  -5   4   1       51.22       54.58      3.90 o 
  -4   4   1      141.49      138.93      4.45 o 
  -3   4   1      641.42      637.54      9.40 o 
  -2   4   1        0.80        2.18      3.06 o 
  -1   4   1    18090.85    15204.47     91.84 o 
   0   4   1      278.41      245.20      3.99 o 
   1   4   1      697.93      604.82      7.61 o 
   2   4   1     1101.48     1093.72      7.27 o 
   3   4   1       28.25       30.02      2.67 o 
   4   4   1      457.17      423.14      7.28 o 
   5   4   1        3.72        6.32      3.01 o 
   6   4   1       61.97       63.45      2.83 o 
   7   4   1       65.97       60.91      7.13 o 
   8   4   1       45.12       55.70      6.64 o 
   9   4   1       13.73       12.99      8.19 o 
  10   4   1       16.93       13.61      9.25 o 
 -10   5   1        8.93        5.33     13.70 o 
  -9   5   1        0.25        0.00      8.66 o 
  -8   5   1       95.01       95.67     10.79 o 
  -7   5   1       23.42       23.06      2.78 o 
  -6   5   1       65.46       72.50      4.57 o 
  -5   5   1      324.32      342.49      6.85 o 
  -4   5   1        0.06        1.04      3.10 o 
  -3   5   1       53.18       49.88      3.50 o 
  -2   5   1      771.46      717.27     10.42 o 
  -1   5   1      109.99       95.26      5.20 o 
   0   5   1     2522.97     2288.58     12.44 o 
   1   5   1     2139.29     2033.49     29.89 o 
   2   5   1      133.03      136.30      4.56 o 
   3   5   1      369.78      380.28      6.13 o 
   4   5   1      209.42      183.73      5.07 o 
   5   5   1       62.15       66.55      3.76 o 
   6   5   1       30.97       31.49      3.81 o 
   7   5   1       81.03       88.48     10.79 o 
   8   5   1        8.50        7.62      6.14 o 
   9   5   1        0.00        4.79      6.61 o 
  10   5   1        1.46        6.52      9.63 o 
 -10   6   1        1.16        2.91      9.53 o 
  -9   6   1        0.78        1.98      8.29 o 
  -8   6   1        1.37        0.00      8.40 o 
  -7   6   1       13.39       14.88      2.84 o 
  -6   6   1        0.24        0.00      4.71 o 
  -5   6   1      141.30      137.54      5.29 o 
  -4   6   1       86.60       87.56      5.30 o 
  -3   6   1      398.17      428.71     13.41 o 
  -2   6   1      129.24      112.19      3.67 o 
  -1   6   1      468.80      454.23      7.36 o 
   0   6   1     1700.67     1638.76     12.18 o 
   1   6   1      286.65      276.19      7.82 o 
   2   6   1        0.00        0.46      2.68 o 
   3   6   1      794.40      811.55      9.14 o 
   4   6   1      468.73      474.73      8.11 o 
   5   6   1       79.75       78.00      4.39 o 
   6   6   1        0.01        0.00      1.60 o 
   7   6   1        9.52        8.96      5.14 o 
   8   6   1        0.77        0.91      6.60 o 
   9   6   1        3.83        0.00      6.78 o 
  10   6   1        0.03        1.77      9.13 o 
 -10   7   1        0.00        0.00      9.86 o 
  -9   7   1       54.77       53.20      9.96 o 
  -8   7   1        4.70        7.79      8.76 o 
  -7   7   1      117.56      101.00      5.86 o 
  -6   7   1      259.09      261.44      9.88 o 
  -5   7   1       59.54       68.27      5.18 o 
  -4   7   1      176.62      190.69      5.63 o 
  -3   7   1       53.95       74.23      4.10 o 
  -2   7   1     1820.10     1822.61     12.54 o 
  -1   7   1       47.67       53.44      4.42 o 
   0   7   1       70.29       69.69      3.68 o 
   1   7   1       39.48       40.08      2.93 o 
   2   7   1       45.20       43.13      3.98 o 
   3   7   1     1358.73     1324.92     21.32 o 
   4   7   1       89.59       94.37      4.37 o 
   5   7   1      382.26      411.55      8.70 o 
   6   7   1      196.35      192.20      7.96 o 
   7   7   1       92.07       98.73      6.27 o 
   8   7   1        0.57        1.55      6.38 o 
   9   7   1       14.05       17.98      8.14 o 
  10   7   1        4.16        0.00     16.54 o 
 -10   8   1       19.40       33.68     10.27 o 
  -9   8   1       11.46        7.42      8.72 o 
  -8   8   1       47.26       40.37      5.96 o 
  -7   8   1       69.48       64.48      5.30 o 
  -6   8   1      240.68      220.81      9.80 o 
  -5   8   1      223.25      209.69      8.51 o 
  -4   8   1      261.19      271.87      6.59 o 
  -3   8   1        4.37        0.25      2.70 o 
  -2   8   1      230.76      230.09      5.28 o 
  -1   8   1       54.03       62.59      4.65 o 
   0   8   1      108.64      100.81      4.37 o 
   1   8   1      308.28      336.05      7.51 o 
   2   8   1      143.64      138.25      3.71 o 
   3   8   1       67.37       69.13      3.60 o 
   4   8   1        5.29        3.21      2.78 o 
   5   8   1      191.81      187.16      5.94 o 
   6   8   1       33.35       36.98      4.91 o 
   7   8   1      182.42      169.22      9.17 o 
   8   8   1       44.85       48.82      4.74 o 
   9   8   1        3.29        1.65      7.15 o 
  10   8   1       11.92       14.41     13.28 o 
 -10   9   1       40.54       60.24     18.02 o 
  -9   9   1       28.81       30.25     10.36 o 
  -8   9   1        2.78        2.10      5.28 o 
  -7   9   1       18.71       17.93      4.73 o 
  -6   9   1      102.34      102.90      7.91 o 
  -5   9   1       56.29       59.65      4.89 o 
  -4   9   1       23.04       26.05      3.30 o 
  -3   9   1      204.40      233.30      6.08 o 
  -2   9   1      166.23      170.31      4.31 o 
  -1   9   1      116.34      103.72      3.35 o 
   0   9   1      269.15      315.56      6.97 o 
   1   9   1      129.40      131.15      4.32 o 
   2   9   1     2963.61     2957.36     15.42 o 
   3   9   1       19.25       21.04      2.35 o 
   4   9   1     1280.80     1289.96     19.01 o 
   5   9   1       96.50       94.61      4.70 o 
   6   9   1       11.36       17.04      4.39 o 
   7   9   1        0.19        0.55      3.48 o 
   8   9   1       14.00       14.41      5.11 o 
   9   9   1       10.21        0.00     12.03 o 
  10   9   1       17.91        9.88     12.51 o 
 -10  10   1       20.53       24.44     16.54 o 
  -9  10   1       14.90       15.51      9.12 o 
  -8  10   1       51.36       58.78      6.72 o 
  -7  10   1       91.55       88.13      6.88 o 
  -6  10   1      274.54      284.56     26.91 o 
  -5  10   1       24.88       21.89      5.16 o 
  -4  10   1       51.67       51.55      4.02 o 
  -3  10   1      136.10      144.37      5.82 o 
  -2  10   1     4238.99     4347.98     36.78 o 
  -1  10   1     1811.05     1763.60     11.53 o 
   0  10   1      132.66      144.01      6.77 o 
   1  10   1        0.77        0.99      2.64 o 
   2  10   1     2034.78     2191.76     18.60 o 
   3  10   1      297.11      316.01      7.16 o 
   4  10   1      127.32      129.06      4.64 o 
   5  10   1     1059.53     1038.92     14.07 o 
   6  10   1      569.59      568.97     11.81 o 
   7  10   1        2.18        2.66      9.69 o 
   8  10   1        1.45        0.80      5.53 o 
   9  10   1        5.19        2.34     12.11 o 
  10  10   1       18.46       26.85     11.56 o 
 -10  11   1        1.15        0.00     15.55 o 
  -9  11   1       17.35       18.37      8.63 o 
  -8  11   1      106.59      102.52      7.64 o 
  -7  11   1      229.56      234.51      9.44 o 
  -6  11   1      279.72      271.95     15.32 o 
  -5  11   1        2.38        5.17      4.55 o 
  -4  11   1      101.56      118.56      5.29 o 
  -3  11   1      514.25      500.30      7.99 o 
  -2  11   1      588.34      613.79     12.87 o 
  -1  11   1      317.74      328.25      5.63 o 
   0  11   1      724.42      734.46     11.29 o 
   1  11   1     1710.36     1731.60     15.25 o 
   2  11   1      216.08      233.20      5.59 o 
   3  11   1      125.80      139.12      3.24 o 
   4  11   1        8.96        6.92      2.67 o 
   5  11   1       38.04       37.30      4.24 o 
   6  11   1      125.53      124.37      6.31 o 
   7  11   1        0.31        3.33      4.63 o 
   8  11   1       14.96       29.94     14.07 o 
   9  11   1       14.07       13.13     12.16 o 
  10  11   1       12.62       22.02     12.59 o 
  -9  12   1      103.81       82.46     21.48 o 
  -8  12   1       14.49       16.13      6.01 o 
  -7  12   1      379.70      382.67     11.73 o 
  -6  12   1       25.36       32.04      9.85 o 
  -5  12   1       21.58       25.90      5.09 o 
  -4  12   1       51.61       47.53      4.98 o 
  -3  12   1      106.33      118.52      4.72 o 
  -2  12   1      317.64      312.42      6.84 o 
  -1  12   1      118.70      129.64      4.17 o 
   0  12   1        7.86       13.36      3.61 o 
   1  12   1      249.09      267.76      6.69 o 
   2  12   1      267.68      299.86      6.56 o 
   3  12   1       82.80       99.72      3.53 o 
   4  12   1      145.88      140.70      7.56 o 
   5  12   1       87.48      104.03      6.60 o 
   6  12   1       19.28       19.64      4.13 o 
   7  12   1       83.83       72.52      6.63 o 
   8  12   1       37.35       33.31     12.57 o 
   9  12   1       77.05       79.85     14.13 o 
  10  12   1        8.05       23.95     21.73 o 
  -9  13   1        2.03        0.00     11.96 o 
  -8  13   1        0.05        0.00      5.37 o 
  -7  13   1       20.53       22.49      6.68 o 
  -6  13   1      292.48      318.25     16.72 o 
  -5  13   1        1.10        0.00      4.56 o 
  -4  13   1       16.01       19.51      3.78 o 
  -3  13   1      350.96      331.58      9.36 o 
  -2  13   1       20.34       21.11      2.87 o 
  -1  13   1       30.26       31.38      3.01 o 
   0  13   1       54.82       53.33      4.63 o 
   1  13   1      124.87      157.53      6.05 o 
   2  13   1        3.69        4.34      2.66 o 
   3  13   1       42.08       42.64      2.89 o 
   4  13   1       28.41       28.41      2.30 o 
   5  13   1       57.02       51.70      3.98 o 
   6  13   1        6.07        6.67      3.38 o 
   7  13   1        9.31        8.15      4.46 o 
   8  13   1       12.11       24.12     11.87 o 
   9  13   1        0.15        2.50     12.57 o 
  -9  14   1       13.52       29.81     11.11 o 
  -8  14   1        1.54        6.18      5.95 o 
  -7  14   1        9.05        8.47      6.91 o 
  -6  14   1       12.66       16.91      8.45 o 
  -5  14   1        0.17        0.00      4.01 o 
  -4  14   1        0.60        0.60      3.51 o 
  -3  14   1       53.06       59.55      7.07 o 
  -2  14   1        2.70        4.85      2.43 o 
  -1  14   1      303.53      310.70      6.45 o 
   0  14   1       81.37       96.98      5.71 o 
   1  14   1      430.92      464.07     10.08 o 
   2  14   1     1306.70     1306.19     13.33 o 
   3  14   1      188.50      185.06      5.34 o 
   4  14   1       27.02       28.30      2.52 o 
   5  14   1       11.23       12.58      3.10 o 
   6  14   1      175.95      175.58      6.24 o 
   7  14   1       35.38       30.86     11.11 o 
   8  14   1        8.55       10.04      9.91 o 
   9  14   1        0.61        0.00     12.44 o 
  -9  15   1        8.27       15.02     11.07 o 
  -8  15   1        5.45        7.83      7.21 o 
  -7  15   1        0.89        1.94      9.46 o 
  -6  15   1       67.54       71.80     10.47 o 
  -5  15   1       77.13       76.53      6.36 o 
  -4  15   1       97.63       93.92      9.72 o 
  -3  15   1       83.39       88.59      7.94 o 
  -2  15   1      112.90      125.15      4.50 o 
  -1  15   1        4.16        3.25      2.80 o 
   0  15   1      287.62      312.74      9.23 o 
   1  15   1        0.01        1.53      3.61 o 
   2  15   1        1.28        0.53      2.96 o 
   3  15   1      115.14      116.58      4.69 o 
   4  15   1       41.69       34.57      2.52 o 
   5  15   1       59.91       51.30      2.54 o 
   6  15   1        7.52        7.95      2.70 o 
   7  15   1       11.45        9.51     10.30 o 
   8  15   1        3.07        0.00     10.38 o 
   9  15   1       29.29       17.36     12.68 o 
  -9  16   1        4.22        0.74     16.05 o 
  -8  16   1        4.15        3.83      7.93 o 
  -7  16   1        0.61        2.56     10.56 o 
  -6  16   1        0.19        2.00      9.25 o 
  -5  16   1       30.75       27.63      5.02 o 
  -4  16   1      106.47       86.55      9.59 o 
  -3  16   1        0.28        1.18      4.27 o 
  -2  16   1       55.75       50.57      3.52 o 
  -1  16   1       25.61       29.74      3.41 o 
   0  16   1       38.13       34.68      8.15 o 
   1  16   1      142.67      146.62      6.85 o 
   2  16   1       68.51       72.82      4.47 o 
   3  16   1       11.82        4.91      2.97 o 
   4  16   1        9.47        9.67      2.04 o 
   5  16   1       13.30        7.76      2.23 o 
   6  16   1        1.15        0.00      7.07 o 
   7  16   1        6.95        6.93     10.12 o 
   8  16   1        0.78        0.00     10.58 o 
   9  16   1        7.05        0.00     15.06 o 
  -9  17   1        8.04        2.96     16.29 o 
  -8  17   1        7.43        2.23      8.06 o 
  -7  17   1        0.06        4.74     10.25 o 
  -6  17   1       28.45       33.54      9.84 o 
  -5  17   1       39.23       41.16      9.07 o 
  -4  17   1        8.84        2.14      7.71 o 
  -3  17   1      186.18      194.81      9.32 o 
  -2  17   1       19.12       20.30      3.14 o 
  -1  17   1      116.64      113.62      4.94 o 
   0  17   1        0.40        2.37      3.76 o 
   1  17   1      212.85      230.82     11.52 o 
   2  17   1       32.65       23.05      3.55 o 
   3  17   1        4.08        4.23      3.04 o 
   4  17   1      240.90      249.83      5.08 o 
   5  17   1       13.51       13.10      7.47 o 
   6  17   1        9.09       13.70      9.95 o 
   7  17   1        1.05        0.00     11.14 o 
   8  17   1        3.42        5.50     12.36 o 
  -8  18   1       24.58       36.27     11.92 o 
  -7  18   1        5.55        4.78     10.65 o 
  -6  18   1        0.22        0.00      9.13 o 
  -5  18   1        4.53        8.98      8.40 o 
  -4  18   1       97.37       98.62      7.01 o 
  -3  18   1      166.67      161.38      8.83 o 
  -2  18   1      129.01      123.42      4.99 o 
  -1  18   1       35.79       28.21      3.83 o 
   0  18   1        6.26        3.00      3.90 o 
   1  18   1        1.16        4.27      4.14 o 
   2  18   1       50.60       53.90      5.05 o 
   3  18   1        0.16        0.00      3.26 o 
   4  18   1       62.94       67.67      3.70 o 
   5  18   1        2.56        2.81      7.81 o 
   6  18   1       86.04       86.18     17.04 o 
   7  18   1        0.22        0.00     10.20 o 
   8  18   1        0.00        1.95     11.68 o 
  -8  19   1        8.88       12.27     11.85 o 
  -7  19   1        1.06        0.00     10.67 o 
  -6  19   1        0.11        2.78      9.96 o 
  -5  19   1       32.55       32.40      9.49 o 
  -4  19   1       29.47       37.33      5.91 o 
  -3  19   1       89.59       84.06      7.54 o 
  -2  19   1      134.42      142.69      5.43 o 
  -1  19   1        4.66        4.92      3.38 o 
   0  19   1       43.74       42.25      5.20 o 
   1  19   1       23.96       22.40      5.00 o 
   2  19   1       28.69       29.10      4.83 o 
   3  19   1        6.48        3.69      3.49 o 
   4  19   1        0.19        0.00      2.03 o 
   5  19   1      150.73      139.39     11.19 o 
   6  19   1        3.33        8.46     10.96 o 
   7  19   1        0.01        0.00     11.52 o 
   8  19   1        5.74       15.31     16.05 o 
  -8  20   1        6.42       18.02     16.29 o 
  -7  20   1        9.29       10.04     10.37 o 
  -6  20   1       43.79       42.92     10.85 o 
  -5  20   1      175.09      172.61     13.64 o 
  -4  20   1       21.53       15.18      5.51 o 
  -3  20   1      117.29      109.26      8.65 o 
  -2  20   1      168.21      172.62      6.38 o 
  -1  20   1        1.84        1.07      3.50 o 
   0  20   1        0.84        1.05      4.57 o 
   1  20   1        6.40       10.70      5.05 o 
   2  20   1       52.84       50.65      5.66 o 
   3  20   1       35.90       25.11      4.21 o 
   4  20   1        1.42        0.00     10.47 o 
   5  20   1       38.54       30.05      8.56 o 
   6  20   1        8.63       17.81     10.33 o 
   7  20   1        1.37        0.00     14.20 o 
   8  20   1        5.73        9.38     15.80 o 
  -7  21   1        0.81        2.31     11.38 o 
  -6  21   1       91.42       88.62     12.75 o 
  -5  21   1       53.70       49.41     10.12 o 
  -4  21   1        9.63       13.33      8.94 o 
  -3  21   1      307.98      285.84     12.21 o 
  -2  21   1      213.11      191.60      6.80 o 
  -1  21   1        7.57        0.58      3.89 o 
   0  21   1        5.02        6.67      3.86 o 
   1  21   1       40.39       46.24      6.05 o 
   2  21   1      449.56      431.31     11.96 o 
   3  21   1       59.08       36.34      7.66 o 
   4  21   1       50.84       57.10     12.10 o 
   5  21   1       12.96       14.76      8.35 o 
   6  21   1       15.65       23.01     11.38 o 
   7  21   1        4.64        7.61     11.97 o 
  -7  22   1        3.22       12.43     10.38 o 
  -6  22   1      128.27      113.36     16.91 o 
  -5  22   1       44.34       41.38     10.31 o 
  -4  22   1      119.43      159.68     19.01 o 
  -3  22   1        4.22        3.50     10.30 o 
  -2  22   1       11.38        5.41      3.38 o 
  -1  22   1       11.13        9.66      4.34 o 
   0  22   1      396.17      396.43     10.35 o 
   1  22   1      530.10      531.52     14.36 o 
   2  22   1       33.01       26.60      7.78 o 
   3  22   1      235.50      213.27     12.30 o 
   4  22   1        3.53        3.05     11.81 o 
   5  22   1        0.35        0.00      8.41 o 
   6  22   1       74.47       75.20     13.71 o 
   7  22   1       15.95       25.43     17.04 o 
  -6  23   1       71.40       79.12     13.23 o 
  -5  23   1        9.84       10.80     10.20 o 
  -4  23   1        0.39        0.26      8.68 o 
  -3  23   1        0.28        0.00     10.19 o 
  -2  23   1       60.30       60.21     10.81 o 
  -1  23   1        0.01        0.00      4.41 o 
   0  23   1       69.86       75.04      7.41 o 
   1  23   1       51.42       47.50      7.09 o 
   2  23   1       20.96       33.32      7.52 o 
   3  23   1       78.64       75.08      9.79 o 
   4  23   1        0.56        1.48     10.13 o 
   5  23   1        1.84        0.90      8.86 o 
   6  23   1       45.21       43.79     13.95 o 
  -6  24   1       52.75       52.83     18.27 o 
  -5  24   1        6.99       11.46      9.84 o 
  -4  24   1       10.76       21.81      8.76 o 
  -3  24   1       19.50       28.39     10.04 o 
  -2  24   1       11.69       18.52     14.07 o 
  -1  24   1       14.47        9.82      7.59 o 
   0  24   1      125.39      115.94      7.69 o 
   1  24   1      141.82      132.14      9.51 o 
   2  24   1       68.18       60.56      9.26 o 
   3  24   1       68.79       72.59     18.27 o 
   4  24   1        0.02        0.00     16.29 o 
   5  24   1        1.14        3.95      8.75 o 
   6  24   1        1.32        2.29     11.98 o 
  -5  25   1        0.51        0.00     16.29 o 
  -4  25   1        1.50        6.91     13.83 o 
  -3  25   1        1.45        0.00      9.66 o 
  -2  25   1       31.57       50.61     16.79 o 
  -1  25   1        0.90        6.10      7.70 o 
   0  25   1       19.18       25.34      8.24 o 
   1  25   1        0.24        5.03      6.08 o 
   2  25   1       75.32       77.52     20.25 o 
   3  25   1        0.94        0.00     16.05 o 
   4  25   1       25.25        6.17     17.28 o 
   5  25   1        0.09        0.00     11.20 o 
  -5  26   1        1.06        0.00     18.02 o 
  -4  26   1       80.01       84.44     19.26 o 
  -3  26   1        0.10        4.44     14.81 o 
  -2  26   1       41.69       25.18     14.57 o 
  -1  26   1        1.08        1.54      8.08 o 
   0  26   1       18.49       15.59      6.51 o 
   1  26   1        1.80        5.06     10.14 o 
   2  26   1        2.12        0.00     16.05 o 
   3  26   1        5.28        0.00     19.01 o 
   4  26   1        1.60        0.00     17.53 o 
   5  26   1        0.00        0.25     15.31 o 
  -4  27   1       28.37       38.02     18.76 o 
  -3  27   1       46.71       46.42     18.52 o 
  -2  27   1        0.33       11.36     14.07 o 
  -1  27   1       10.17        8.75      8.08 o 
   0  27   1        9.61       16.05      9.66 o 
   1  27   1        1.93        1.83     10.56 o 
   2  27   1        8.65       11.43     10.31 o 
   3  27   1        0.17        0.00     14.81 o 
   4  27   1        0.35       36.54     19.01 o 
  -3  28   1        8.71        7.41     15.55 o 
  -2  28   1        7.46        8.39     15.31 o 
  -1  28   1        0.00        0.00     15.55 o 
   0  28   1        0.22        2.01      9.77 o 
   1  28   1        0.41       12.70     11.09 o 
   2  28   1        6.70        0.00     10.97 o 
   3  28   1        0.98        0.00     18.02 o 
  -2  29   1        5.36        6.67     18.02 o 
  -1  29   1        0.57        0.00     16.79 o 
   0  29   1       12.77        3.89     14.81 o 
   1  29   1       12.80       11.29     11.80 o 
 -11   0   2        1.46        1.23     16.29 o 
 -10   0   2        0.00       13.58     14.32 o 
  -9   0   2        3.44        0.49     13.09 o 
  -8   0   2      113.24      105.18     17.53 o 
  -7   0   2        2.66        3.46     10.37 o 
  -6   0   2      877.83      883.65     18.25 o 
  -5   0   2      574.15      560.12     11.19 o 
  -4   0   2      765.51      834.85     29.63 o 
  -3   0   2      603.54      592.78     15.06 o 
  -2   0   2     7867.32     7509.43     49.63 o 
  -1   0   2     9476.30     8555.75     50.37 o 
   0   0   2     8018.16     7140.82     42.47 o 
   1   0   2     1492.89     1488.75     22.71 o 
   2   0   2     6507.39     6123.31     24.05 o 
   3   0   2     2712.98     2769.89     28.47 o 
   4   0   2      890.60     1053.61     14.54 o 
   5   0   2      107.89      122.45      6.12 o 
   6   0   2      284.07      257.66      9.03 o 
   7   0   2       16.52        7.38      4.95 o 
   8   0   2       87.41       72.63     10.46 o 
   9   0   2        0.03        0.00     11.85 o 
  10   0   2        0.91       12.34     12.10 o 
 -11   1   2        0.73        0.00     11.63 o 
 -10   1   2        1.21        0.90      9.58 o 
  -9   1   2        0.38        0.00      9.69 o 
  -8   1   2       47.77       47.69      9.66 o 
  -7   1   2       48.54       46.48      9.42 o 
  -6   1   2       41.28       35.71      5.15 o 
  -5   1   2      163.40      163.19      6.70 o 
  -4   1   2       66.79       67.05      3.63 o 
  -3   1   2       58.68       49.25      3.48 o 
  -2   1   2     1237.90     1169.27     20.49 o 
  -1   1   2      398.79      412.06     11.85 o 
   0   1   2     2752.24     2689.97     15.41 o 
   1   1   2     5180.63     4769.27     33.97 o 
   2   1   2     1316.68     1283.86      8.00 o 
   3   1   2     4625.21     4633.92     15.50 o 
   4   1   2      880.46      849.11     10.02 o 
   5   1   2       28.62       35.15      3.22 o 
   6   1   2       15.87       12.63      3.14 o 
   7   1   2       17.40       17.73      3.67 o 
   8   1   2        0.47        0.00      6.35 o 
   9   1   2        7.21        6.29      8.08 o 
  10   1   2        0.71        1.31      8.71 o 
 -11   2   2        0.70        0.00     12.44 o 
 -10   2   2        0.00        5.75     10.36 o 
  -9   2   2        2.21        2.23      9.34 o 
  -8   2   2        3.40        4.24      9.07 o 
  -7   2   2        4.48        4.32      8.55 o 
  -6   2   2       36.87       38.38      3.80 o 
  -5   2   2     1156.95     1187.22     16.95 o 
  -4   2   2      193.68      167.70      8.72 o 
  -3   2   2     1098.49     1095.57     12.43 o 
  -2   2   2     1332.29     1219.11     12.90 o 
  -1   2   2      370.99      334.29     11.11 o 
   0   2   2     1340.55     1212.75      8.78 o 
   1   2   2      719.35      753.77      7.92 o 
   2   2   2      126.81      128.00      2.78 o 
   3   2   2     5632.91     5468.96     20.61 o 
   4   2   2       21.96       17.65      2.78 o 
   5   2   2      201.50      203.78      5.50 o 
   6   2   2      113.30      115.99      4.74 o 
   7   2   2       12.16       15.92      3.90 o 
   8   2   2       24.31       15.35      5.66 o 
   9   2   2        2.82        0.00      7.48 o 
  10   2   2        1.69        0.00      9.00 o 
 -11   3   2        0.00        7.73     16.17 o 
 -10   3   2        2.38        1.20     10.51 o 
  -9   3   2        8.07       11.44      9.41 o 
  -8   3   2      105.10      107.37     12.33 o 
  -7   3   2        0.10        0.59      3.45 o 
  -6   3   2      106.81       93.43      4.64 o 
  -5   3   2      301.29      317.06      7.54 o 
  -4   3   2       23.37       22.34      4.12 o 
  -3   3   2       41.16       45.44      3.86 o 
  -2   3   2     4420.12     4305.65     34.83 o 
  -1   3   2    15259.90    13946.61     68.64 o 
   0   3   2       67.34       65.62      3.07 o 
   1   3   2       53.60       62.46      2.83 o 
   2   3   2     1974.93     1910.20      8.50 o 
   3   3   2     4781.00     4706.26     23.29 o 
   4   3   2     1132.02     1180.37     13.53 o 
   5   3   2      583.02      586.36      8.42 o 
   6   3   2      122.35      139.65      5.16 o 
   7   3   2       92.55       86.99      6.43 o 
   8   3   2       18.02       12.33      5.36 o 
   9   3   2        1.22        7.11      7.13 o 
  10   3   2        3.94       11.31      8.88 o 
 -10   4   2        0.70        0.00     10.28 o 
  -9   4   2       16.82       17.61      9.84 o 
  -8   4   2        7.68        8.68      8.45 o 
  -7   4   2        2.72        4.36      3.57 o 
  -6   4   2       14.97       14.59      3.46 o 
  -5   4   2        6.51        5.13      3.46 o 
  -4   4   2      270.51      275.55      8.33 o 
  -3   4   2     3450.96     3444.20     24.26 o 
  -2   4   2      100.84      117.36      5.08 o 
  -1   4   2     1471.98     1371.83      8.19 o 
   0   4   2     5053.97     4744.32     13.78 o 
   1   4   2      660.70      620.64      7.83 o 
   2   4   2      349.20      370.04      4.58 o 
   3   4   2     1014.09     1046.69     10.79 o 
   4   4   2      874.71      762.08      7.75 o 
   5   4   2      574.03      559.12      7.43 o 
   6   4   2      765.80      759.74     11.70 o 
   7   4   2        0.00        0.00      5.61 o 
   8   4   2        0.85        4.70      5.16 o 
   9   4   2        0.02        0.00      7.33 o 
  10   4   2        5.85       11.88      9.08 o 
 -10   5   2        3.35        0.00      9.91 o 
  -9   5   2       28.94       35.34     10.23 o 
  -8   5   2        4.42       10.77      8.83 o 
  -7   5   2       83.58       87.34      9.27 o 
  -6   5   2      253.16      254.78      8.42 o 
  -5   5   2        0.06        2.02      3.85 o 
  -4   5   2      131.23      113.84      6.22 o 
  -3   5   2       23.62       11.22      3.77 o 
  -2   5   2      965.48     1029.24     14.27 o 
  -1   5   2     3300.16     3138.55     20.35 o 
   0   5   2      867.94      859.11      6.48 o 
   1   5   2     1141.34     1093.12     11.08 o 
   2   5   2      324.69      338.29      6.03 o 
   3   5   2       97.83      111.05      2.70 o 
   4   5   2      313.87      296.43      5.10 o 
   5   5   2       58.13       57.21      2.84 o 
   6   5   2      236.46      259.04      7.47 o 
   7   5   2       13.81       13.87      5.77 o 
   8   5   2        0.06        1.59      4.96 o 
   9   5   2        0.02        1.35      7.01 o 
  10   5   2        1.67        0.00     11.18 o 
 -10   6   2        3.86        0.00      9.24 o 
  -9   6   2        4.62        6.67      9.34 o 
  -8   6   2      109.15      109.04     11.61 o 
  -7   6   2       95.97       95.82      6.55 o 
  -6   6   2      293.67      328.56      9.57 o 
  -5   6   2       50.84       51.83      4.98 o 
  -4   6   2       33.25       36.53      4.30 o 
  -3   6   2     2188.83     2294.58     20.51 o 
  -2   6   2      165.36      174.97      5.89 o 
  -1   6   2     1989.74     1912.90     13.03 o 
   0   6   2        0.12        1.99      2.14 o 
   1   6   2     1759.74     1688.03     17.29 o 
   2   6   2       97.77       87.33      4.14 o 
   3   6   2      265.62      263.77      6.29 o 
   4   6   2       15.08       11.26      2.14 o 
   5   6   2       15.58       16.59      2.30 o 
   6   6   2        3.87        4.24      3.29 o 
   7   6   2       38.39       38.08      6.50 o 
   8   6   2        0.35        3.61      8.72 o 
   9   6   2        0.32        0.35      6.77 o 
  10   6   2        5.28        5.89     12.28 o 
 -10   7   2        9.81        3.44      9.63 o 
  -9   7   2        1.98        3.97      9.22 o 
  -8   7   2       38.24       39.66     10.08 o 
  -7   7   2      193.56      206.37     12.21 o 
  -6   7   2       67.61       62.92      6.75 o 
  -5   7   2       31.83       27.40      4.22 o 
  -4   7   2      226.18      227.08      7.46 o 
  -3   7   2      310.60      289.42      8.64 o 
  -2   7   2      108.37      101.16      4.51 o 
  -1   7   2      457.28      480.79      7.01 o 
   0   7   2     2268.03     2285.92     12.03 o 
   1   7   2       37.29       35.44      2.10 o 
   2   7   2     2066.75     2138.02     19.60 o 
   3   7   2       63.51       70.52      5.33 o 
   4   7   2        9.06        4.59      2.36 o 
   5   7   2       30.54       25.83      2.92 o 
   6   7   2      298.53      318.41      6.80 o 
   7   7   2       87.51       97.64     12.09 o 
   8   7   2       35.03       30.98     11.43 o 
   9   7   2        0.16        2.29      6.89 o 
  10   7   2        0.12        7.15     11.44 o 
 -10   8   2        3.92        5.09     10.73 o 
  -9   8   2        0.57        0.00      9.53 o 
  -8   8   2       28.64       31.72      9.75 o 
  -7   8   2        1.48        2.68      5.59 o 
  -6   8   2        0.82        3.18      5.60 o 
  -5   8   2      158.00      152.21      6.65 o 
  -4   8   2      282.41      306.28     10.13 o 
  -3   8   2       60.04       55.56      3.42 o 
  -2   8   2     1454.86     1561.90     27.80 o 
  -1   8   2      808.16      900.64      8.87 o 
   0   8   2     1488.46     1433.78     12.59 o 
   1   8   2        8.04       11.19      1.62 o 
   2   8   2        0.15        0.00      2.86 o 
   3   8   2       69.66       97.19      5.93 o 
   4   8   2       82.57       84.76      3.42 o 
   5   8   2       58.97       54.90      3.83 o 
   6   8   2      431.26      431.79     11.01 o 
   7   8   2       33.69       37.96     15.06 o 
   8   8   2        0.78        2.95     10.81 o 
   9   8   2       16.37       15.77     11.84 o 
  10   8   2        0.05        0.00     19.63 o 
 -10   9   2        9.89       19.60     10.59 o 
  -9   9   2       14.64       20.34      8.72 o 
  -8   9   2       29.11       29.08      6.81 o 
  -7   9   2       72.22       69.72      6.27 o 
  -6   9   2       24.16       23.69      5.51 o 
  -5   9   2      411.62      432.49      8.54 o 
  -4   9   2      180.30      197.37      6.04 o 
  -3   9   2        1.80        8.54      2.18 o 
  -2   9   2      168.26      176.62      5.73 o 
  -1   9   2        0.90        3.95      3.47 o 
   0   9   2      110.78      115.82      4.19 o 
   1   9   2        0.06        0.18      1.78 o 
   2   9   2      103.89       93.25      4.54 o 
   3   9   2       82.04       87.42      5.86 o 
   4   9   2      207.58      245.97      8.57 o 
   5   9   2      147.84      157.85      6.02 o 
   6   9   2      117.38      107.78      4.92 o 
   7   9   2        0.63        0.59      2.82 o 
   8   9   2        1.05        8.29     10.78 o 
   9   9   2        0.31        0.00     10.62 o 
  10   9   2        1.87        2.45     13.25 o 
 -10  10   2        0.10        4.94     19.26 o 
  -9  10   2       39.56       49.37     11.00 o 
  -8  10   2       43.06       45.07      7.30 o 
  -7  10   2      391.37      397.91     11.16 o 
  -6  10   2      153.73      156.71      9.54 o 
  -5  10   2      378.85      374.36     11.66 o 
  -4  10   2       57.53       54.55      3.95 o 
  -3  10   2       77.45       85.33      4.01 o 
  -2  10   2        1.61        0.00      3.13 o 
  -1  10   2      955.01      921.10     14.97 o 
   0  10   2      500.24      526.03     12.89 o 
   1  10   2      235.66      251.72      5.99 o 
   2  10   2       37.77       52.44      3.94 o 
   3  10   2      249.09      277.13      9.07 o 
   4  10   2       49.98       57.34      4.95 o 
   5  10   2        6.84        9.58      2.52 o 
   6  10   2      169.96      169.96      6.52 o 
   7  10   2      103.62      101.34      5.17 o 
   8  10   2       24.58       24.48      9.66 o 
   9  10   2        0.27        0.00     11.15 o 
  10  10   2        4.29        0.00     11.92 o 
 -10  11   2        0.61        1.73     16.05 o 
  -9  11   2        7.34       17.53     10.21 o 
  -8  11   2      222.66      258.52     11.94 o 
  -7  11   2       18.09       20.54      5.24 o 
  -6  11   2       87.24       94.92      8.48 o 
  -5  11   2       60.70       64.37      5.83 o 
  -4  11   2       15.64       16.14      3.04 o 
  -3  11   2        4.56        2.33      1.56 o 
  -2  11   2        5.37        0.43      3.46 o 
  -1  11   2      356.65      352.68     10.62 o 
   0  11   2       10.92        9.23      2.84 o 
   1  11   2       65.94       63.46      3.18 o 
   2  11   2       28.19       36.13      4.44 o 
   3  11   2      470.38      501.76      9.77 o 
   4  11   2        5.89       10.11      3.88 o 
   5  11   2      206.52      188.79      7.91 o 
   6  11   2        0.54        0.00      2.52 o 
   7  11   2      134.04      128.87      5.73 o 
   8  11   2       49.52       61.68     11.74 o 
   9  11   2       13.75        3.85     12.96 o 
  10  11   2        8.84        3.70     17.28 o 
  -9  12   2        1.41        4.04      8.83 o 
  -8  12   2      104.45      106.33      9.03 o 
  -7  12   2       19.53       31.31      6.37 o 
  -6  12   2      207.70      204.60      9.06 o 
  -5  12   2       11.11       10.18      4.42 o 
  -4  12   2       78.86       82.41      4.10 o 
  -3  12   2        8.55        5.30      3.63 o 
  -2  12   2       56.08       64.66      4.90 o 
  -1  12   2      279.04      267.01      8.31 o 
   0  12   2     1869.33     1852.17     15.93 o 
   1  12   2      112.86      123.10      4.78 o 
   2  12   2      212.47      188.47      4.38 o 
   3  12   2       75.89       77.04      4.98 o 
   4  12   2        6.39        6.96      4.22 o 
   5  12   2      276.11      262.04      9.00 o 
   6  12   2      111.32      105.03     10.32 o 
   7  12   2       24.03       26.58      3.93 o 
   8  12   2       28.75       38.14     11.06 o 
   9  12   2       16.19       13.95     12.92 o 
  -9  13   2        9.25        6.91     19.01 o 
  -8  13   2       58.39       56.38      8.14 o 
  -7  13   2       19.63       16.03      5.92 o 
  -6  13   2       97.36      103.49      6.62 o 
  -5  13   2      283.49      286.38      9.30 o 
  -4  13   2        3.30        2.57      2.32 o 
  -3  13   2        2.43        4.92      4.52 o 
  -2  13   2        7.75        6.78      3.58 o 
  -1  13   2       32.88       27.22      4.01 o 
   0  13   2      273.98      287.14      6.48 o 
   1  13   2      356.62      401.49     11.80 o 
   2  13   2      732.75      768.08     11.11 o 
   3  13   2      422.08      452.44      9.80 o 
   4  13   2        5.48        3.72      4.69 o 
   5  13   2        0.29        4.68      5.34 o 
   6  13   2        0.73        0.00      6.73 o 
   7  13   2        6.14       13.75     10.33 o 
   8  13   2        1.61        7.36     10.01 o 
   9  13   2       12.48       30.34     12.12 o 
  -9  14   2        4.89        4.69     17.53 o 
  -8  14   2        1.27        4.56      6.47 o 
  -7  14   2       29.00       30.28      6.12 o 
  -6  14   2       88.41       88.28      6.26 o 
  -5  14   2      817.49      823.08     14.42 o 
  -4  14   2       56.36       52.19      7.52 o 
  -3  14   2       59.37       65.37      6.03 o 
  -2  14   2       11.71       18.03      5.12 o 
  -1  14   2       19.87       16.51      1.93 o 
   0  14   2      119.72      129.16      5.02 o 
   1  14   2       61.06       69.17      5.09 o 
   2  14   2       70.70       71.59      5.18 o 
   3  14   2      624.85      652.86     11.69 o 
   4  14   2       37.91       46.20      5.52 o 
   5  14   2       77.43       70.31      6.55 o 
   6  14   2       29.86       25.64      7.37 o 
   7  14   2        0.46        2.41      8.98 o 
   8  14   2       19.83       19.59     11.86 o 
   9  14   2        0.35        0.00     13.60 o 
  -9  15   2        1.52        5.68     17.78 o 
  -8  15   2        6.28        2.46      7.13 o 
  -7  15   2       15.65       17.89      6.10 o 
  -6  15   2        6.57        9.12      4.13 o 
  -5  15   2       71.58       74.74      5.52 o 
  -4  15   2       16.16        8.99      6.73 o 
  -3  15   2       23.76       32.59      5.55 o 
  -2  15   2       40.63       39.07      4.86 o 
  -1  15   2      280.32      272.82      6.59 o 
   0  15   2      107.48      114.71      5.10 o 
   1  15   2      282.46      291.24      8.92 o 
   2  15   2        2.59        2.67      2.77 o 
   3  15   2       24.28       16.26      4.86 o 
   4  15   2       32.43       37.92      4.77 o 
   5  15   2       65.00       53.27      6.38 o 
   6  15   2        9.92        7.60      7.40 o 
   7  15   2        5.29        7.21      9.84 o 
   8  15   2        1.57        0.00     10.63 o 
   9  15   2        4.22        0.00     11.39 o 
  -8  16   2       18.15       24.79      8.38 o 
  -7  16   2        1.17        2.07      6.21 o 
  -6  16   2        7.92        5.34      6.29 o 
  -5  16   2       56.03       47.71      9.51 o 
  -4  16   2       86.45       86.14      9.59 o 
  -3  16   2      117.54      114.24      7.90 o 
  -2  16   2       75.68       71.64      5.92 o 
  -1  16   2      157.33      155.60      4.35 o 
   0  16   2      631.67      636.32     10.23 o 
   1  16   2       90.83       93.26      5.93 o 
   2  16   2       22.80       22.17      3.39 o 
   3  16   2       23.49       30.05      5.15 o 
   4  16   2      406.68      409.23     10.17 o 
   5  16   2        3.65        1.52      5.07 o 
   6  16   2       51.04       38.29     10.82 o 
   7  16   2       10.87       11.68      9.07 o 
   8  16   2       35.17       38.60     12.57 o 
   9  16   2        0.04        0.00     19.01 o 
  -8  17   2        0.15        3.53      7.84 o 
  -7  17   2        2.87        3.48      6.37 o 
  -6  17   2       28.63       33.21      7.02 o 
  -5  17   2        2.15        2.41      7.62 o 
  -4  17   2       25.41       15.06      6.98 o 
  -3  17   2       52.43       41.93      7.35 o 
  -2  17   2       34.80       34.74      5.47 o 
  -1  17   2      122.36      124.59      4.31 o 
   0  17   2      102.70       96.10      5.27 o 
   1  17   2       20.54       22.85      4.56 o 
   2  17   2       43.34       51.40      4.63 o 
   3  17   2        0.13        0.06      4.89 o 
   4  17   2        0.47        2.51      4.99 o 
   5  17   2       44.74       42.11      7.66 o 
   6  17   2       33.21       29.88     11.03 o 
   7  17   2       40.37       39.56     11.58 o 
   8  17   2        0.72        0.00     10.33 o 
  -8  18   2        0.94        1.86      8.47 o 
  -7  18   2        5.79        8.69      9.68 o 
  -6  18   2       10.59       15.77      6.33 o 
  -5  18   2        2.72        0.00      7.76 o 
  -4  18   2        4.50        3.04      6.82 o 
  -3  18   2      122.94      122.90      7.66 o 
  -2  18   2       15.36       14.92      5.13 o 
  -1  18   2       75.75       70.54      3.78 o 
   0  18   2       36.60       40.14      4.60 o 
   1  18   2        0.35        0.32      4.52 o 
   2  18   2        0.25        2.09      3.42 o 
   3  18   2       75.01       79.03      8.99 o 
   4  18   2       60.57       63.89      6.45 o 
   5  18   2       24.68       34.11      7.99 o 
   6  18   2       30.11       33.06     10.61 o 
   7  18   2       22.01       12.77     11.08 o 
   8  18   2        0.08        0.00     10.30 o 
  -8  19   2       11.28       18.60      8.77 o 
  -7  19   2        7.39       10.85     10.79 o 
  -6  19   2        0.27        3.88      6.44 o 
  -5  19   2       14.17       19.42      9.51 o 
  -4  19   2      488.97      509.87     14.06 o 
  -3  19   2        3.61        2.21      5.42 o 
  -2  19   2      644.60      650.50     14.27 o 
  -1  19   2      201.72      192.13      5.29 o 
   0  19   2       70.08       67.47      5.15 o 
   1  19   2       22.18       16.69      4.83 o 
   2  19   2       44.36       45.31      5.01 o 
   3  19   2       11.57       11.46      2.64 o 
   4  19   2        5.47        2.62      5.27 o 
   5  19   2      129.43      122.97     14.73 o 
   6  19   2       20.14       16.45     10.30 o 
   7  19   2        5.93        5.72     11.33 o 
   8  19   2        0.75       10.37     20.25 o 
  -8  20   2        1.71        7.66     13.95 o 
  -7  20   2       11.41       15.74     10.20 o 
  -6  20   2       14.95       19.66      9.66 o 
  -5  20   2       47.06       45.23      9.66 o 
  -4  20   2      537.20      522.63     14.60 o 
  -3  20   2       23.07       21.07      5.70 o 
  -2  20   2      966.32      972.47     20.53 o 
  -1  20   2        1.24        3.38      2.40 o 
   0  20   2        0.77        3.09      5.08 o 
   1  20   2      344.97      349.21     10.78 o 
   2  20   2        5.75        6.88      4.11 o 
   3  20   2      137.62      126.37      4.69 o 
   4  20   2       91.81       78.29      7.84 o 
   5  20   2        0.00        5.40      9.90 o 
   6  20   2        0.16        0.20     10.31 o 
   7  20   2        0.40        1.75     11.86 o 
  -7  21   2        4.84        4.44     11.13 o 
  -6  21   2      102.25      111.45     12.28 o 
  -5  21   2       40.62       53.67      9.96 o 
  -4  21   2      316.76      351.44     16.67 o 
  -3  21   2        4.14        1.74      5.70 o 
  -2  21   2       47.73       48.60      7.59 o 
  -1  21   2        1.56        4.59      2.48 o 
   0  21   2       32.58       38.08      6.27 o 
   1  21   2       35.80       36.38      5.84 o 
   2  21   2      133.36      136.05      7.63 o 
   3  21   2       55.08       55.81      9.11 o 
   4  21   2       38.42       31.30      8.54 o 
   5  21   2        4.91        4.90     11.04 o 
   6  21   2        0.23        0.00     11.38 o 
   7  21   2       15.87       26.23     12.96 o 
  -7  22   2       11.99        6.67     20.00 o 
  -6  22   2        0.93        3.46     17.78 o 
  -5  22   2       65.11       59.49     10.60 o 
  -4  22   2        0.39        1.32      7.69 o 
  -3  22   2        9.79        1.69      6.79 o 
  -2  22   2      132.34      131.99     15.06 o 
  -1  22   2      143.92      142.88      6.13 o 
   0  22   2       72.09       75.98      5.39 o 
   1  22   2       79.56       85.17      7.29 o 
   2  22   2       88.83      101.90     10.46 o 
   3  22   2       46.32       38.13      8.86 o 
   4  22   2        0.05        4.13      7.90 o 
   5  22   2        0.46        5.68     14.57 o 
   6  22   2        0.06        6.73     10.96 o 
   7  22   2       15.07       24.69     16.29 o 
  -6  23   2        0.09        6.42     19.01 o 
  -5  23   2       17.13       21.73     17.04 o 
  -4  23   2        8.13        1.54      8.07 o 
  -3  23   2       74.79       79.92      9.63 o 
  -2  23   2       19.02       16.96      8.71 o 
  -1  23   2        8.09        9.61      7.87 o 
   0  23   2      155.93      154.86      7.63 o 
   1  23   2      209.93      222.30     12.82 o 
   2  23   2      144.45      127.28      9.15 o 
   3  23   2        0.00        0.00      7.77 o 
   4  23   2       17.84       20.36      8.37 o 
   5  23   2        6.66       11.36     16.79 o 
   6  23   2        0.00        1.73     14.07 o 
  -6  24   2        2.61       11.36     18.52 o 
  -5  24   2       19.92       10.86     18.52 o 
  -4  24   2        1.10        0.00     15.55 o 
  -3  24   2       44.50       57.53     15.06 o 
  -2  24   2       20.15       20.41      9.42 o 
  -1  24   2        0.07        0.00      7.83 o 
   0  24   2        0.80        0.00      8.05 o 
   1  24   2       41.08       37.82      7.28 o 
   2  24   2       31.69       36.05      7.08 o 
   3  24   2       26.14       20.68      7.88 o 
   4  24   2       14.31        2.72     18.52 o 
   5  24   2       12.14        7.65     18.27 o 
   6  24   2        1.58        0.00     17.78 o 
  -5  25   2        9.67       21.23     17.28 o 
  -4  25   2       37.42       37.53     15.80 o 
  -3  25   2        1.02       12.10     13.83 o 
  -2  25   2        8.44        8.91      9.23 o 
  -1  25   2        0.35        0.44      8.00 o 
   0  25   2       65.42       59.47     13.09 o 
   1  25   2       23.68       26.74      7.13 o 
   2  25   2       21.36       25.21      6.72 o 
   3  25   2       30.11       22.96     17.28 o 
   4  25   2       26.90       34.81     15.80 o 
   5  25   2        6.08        0.00     17.53 o 
  -5  26   2        7.62        6.91     18.52 o 
  -4  26   2        3.83        0.49     15.55 o 
  -3  26   2       19.65       20.00     14.81 o 
  -2  26   2        8.93       19.75     14.07 o 
  -1  26   2        9.21       19.67      8.89 o 
   0  26   2        1.89        3.98      7.56 o 
   1  26   2       10.68       13.53      7.07 o 
   2  26   2       22.76       29.41     10.28 o 
   3  26   2        1.78        6.91     17.28 o 
   4  26   2       16.59       22.22     19.26 o 
  -4  27   2        1.78        7.65     16.79 o 
  -3  27   2       29.69       24.94     15.31 o 
  -2  27   2       27.86       22.65      9.31 o 
  -1  27   2        7.16       14.99      9.17 o 
   0  27   2        4.60        4.18      8.05 o 
   1  27   2       10.43       18.44      9.82 o 
   2  27   2        3.12       17.04     18.02 o 
   3  27   2        0.50       14.07     17.04 o 
  -2  28   2        0.12        0.00     10.14 o 
  -1  28   2        0.03        0.00     14.57 o 
   0  28   2        0.18        2.22     13.83 o 
   1  28   2        2.96        0.00     13.70 o 
   2  28   2       16.21       14.32     18.02 o 
  -1  29   2       50.40       46.17     18.52 o 
   0  29   2        3.73        8.20     11.73 o 
   1  29   2       13.66       19.01     17.04 o 
 -10   1   3        5.57        7.90      9.67 o 
  -9   1   3       11.64       14.57     15.80 o 
  -8   1   3       46.08       46.57     10.81 o 
  -7   1   3        5.44       10.06      8.18 o 
  -6   1   3      103.18      108.53      5.92 o 
  -5   1   3       84.72       91.47      4.47 o 
  -4   1   3      826.09      893.42     13.50 o 
  -3   1   3      243.35      230.28      8.55 o 
  -2   1   3      569.49      597.23     17.53 o 
  -1   1   3     1568.72     1507.94     17.54 o 
   0   1   3       21.70       15.25      3.14 o 
   1   1   3       13.62       15.80      3.79 o 
   2   1   3      288.06      312.35      4.55 o 
   3   1   3       21.18       12.33      2.61 o 
   4   1   3       73.51       75.62      2.82 o 
   5   1   3       24.73       17.74      2.13 o 
   6   1   3        1.11        0.55      3.07 o 
   7   1   3      143.81      137.85      5.93 o 
   8   1   3        0.22        2.40      5.60 o 
   9   1   3        0.49        0.00      6.90 o 
  10   1   3       17.99       15.24      9.07 o 
 -10   2   3        0.12        0.00     10.41 o 
  -9   2   3       29.59       25.02     10.47 o 
  -8   2   3        3.45        2.40      8.80 o 
  -7   2   3       20.86       20.02      5.05 o 
  -6   2   3      286.52      299.86      9.04 o 
  -5   2   3       86.61       97.82      5.82 o 
  -4   2   3      633.21      648.99     19.94 o 
  -3   2   3      131.44      143.44     10.12 o 
  -2   2   3     2326.10     2355.72     55.18 o 
  -1   2   3      833.13      916.19     13.52 o 
   0   2   3     1253.95     1194.02     10.91 o 
   1   2   3       95.10       93.57      3.74 o 
   2   2   3      174.36      196.88      4.30 o 
   3   2   3      842.92      896.43      7.91 o 
   4   2   3     2475.68     2527.99     26.69 o 
   5   2   3       10.93        6.11      2.06 o 
   6   2   3       46.48       47.36      3.82 o 
   7   2   3       11.46        4.66      3.38 o 
   8   2   3       16.16        9.42      4.93 o 
   9   2   3        5.34       10.96      7.03 o 
  10   2   3        1.44        1.28      9.31 o 
 -10   3   3        7.48       12.86     10.85 o 
  -9   3   3        3.40        5.54     10.19 o 
  -8   3   3       36.99       32.51     10.23 o 
  -7   3   3       45.99       45.84      5.79 o 
  -6   3   3        0.09        0.00      3.90 o 
  -5   3   3       67.48       78.04      4.98 o 
  -4   3   3     1498.14     1553.36     30.39 o 
  -3   3   3       36.12       48.87      4.59 o 
  -2   3   3     1975.28     1965.42     22.87 o 
  -1   3   3       56.19       78.64      4.33 o 
   0   3   3      202.31      184.68      4.81 o 
   1   3   3        0.00        0.47      2.47 o 
   2   3   3      617.44      627.22      7.86 o 
   3   3   3       16.71       11.72      2.34 o 
   4   3   3      864.28      880.83     10.08 o 
   5   3   3      584.79      568.04      7.84 o 
   6   3   3       28.80       26.60      2.39 o 
   7   3   3       20.04       19.32      4.48 o 
   8   3   3        6.75        6.18      5.06 o 
   9   3   3        1.43        2.71      6.57 o 
  10   3   3        1.30        0.00     10.44 o 
 -10   4   3        7.91        0.00     10.96 o 
  -9   4   3        2.29        2.38      9.66 o 
  -8   4   3      104.33      108.20     11.65 o 
  -7   4   3       21.89       25.23      5.36 o 
  -6   4   3       29.31       29.25      4.59 o 
  -5   4   3       93.15      100.70      5.59 o 
  -4   4   3        6.86       10.93      4.17 o 
  -3   4   3      518.78      510.17     15.62 o 
  -2   4   3      532.53      473.29     17.28 o 
  -1   4   3     3846.14     3764.22     59.75 o 
   0   4   3       72.87       65.52      3.93 o 
   1   4   3       51.68       57.35      3.46 o 
   2   4   3       16.94       14.19      2.14 o 
   3   4   3      474.57      502.97      5.91 o 
   4   4   3      187.21      199.02      5.45 o 
   5   4   3      622.14      614.75      7.65 o 
   6   4   3       78.43       80.16      4.62 o 
   7   4   3        1.50        2.43      4.40 o 
   8   4   3       33.24       32.02      5.60 o 
   9   4   3        2.20        6.43      6.90 o 
  10   4   3        5.96       11.46     10.47 o 
 -10   5   3        4.07        0.48     11.81 o 
  -9   5   3       45.21       41.91     11.00 o 
  -8   5   3       34.59       30.90      9.55 o 
  -7   5   3       49.14       51.28      6.27 o 
  -6   5   3       14.71        7.42      6.01 o 
  -5   5   3        0.00        1.80      3.69 o 
  -4   5   3        3.64        2.56      4.20 o 
  -3   5   3      454.57      506.25     11.43 o 
  -2   5   3      518.80      507.95      8.26 o 
  -1   5   3     3032.80     2956.22     54.44 o 
   0   5   3     1086.48     1095.06      9.78 o 
   1   5   3     1400.44     1330.34     11.51 o 
   2   5   3     1495.31     1485.66     10.04 o 
   3   5   3      314.03      356.46      4.83 o 
   4   5   3        7.89        4.34      2.14 o 
   5   5   3     1462.67     1468.43     18.45 o 
   6   5   3      159.16      159.42      5.64 o 
   7   5   3      104.82       99.61      5.57 o 
   8   5   3        1.72        5.34      4.80 o 
   9   5   3       17.50       17.71      7.25 o 
  10   5   3        2.28        7.14     11.15 o 
 -10   6   3       24.18       27.16     10.82 o 
  -9   6   3       39.19       30.87     11.15 o 
  -8   6   3       34.08       27.90     10.43 o 
  -7   6   3        1.17        3.99      5.11 o 
  -6   6   3       32.52       35.17      5.39 o 
  -5   6   3       18.66       18.97      4.26 o 
  -4   6   3       90.47       97.41      6.44 o 
  -3   6   3     1566.22     1619.36     18.25 o 
  -2   6   3        0.02        0.53      2.86 o 
  -1   6   3        0.12        2.46      2.35 o 
   0   6   3      615.22      593.31      7.11 o 
   1   6   3      878.51      929.65     11.08 o 
   2   6   3     1528.04     1526.12      9.54 o 
   3   6   3      555.08      561.15      6.37 o 
   4   6   3      974.44     1014.53      9.55 o 
   5   6   3      142.78      142.42      3.77 o 
   6   6   3      234.59      224.86      6.60 o 
   7   6   3      210.26      198.21      8.44 o 
   8   6   3      189.70      189.06     15.86 o 
   9   6   3       15.42       12.79     10.90 o 
  10   6   3        4.11        5.21     12.34 o 
 -10   7   3        4.88        4.49      9.69 o 
  -9   7   3        0.23        0.00      8.53 o 
  -8   7   3       54.51       59.76     10.73 o 
  -7   7   3      156.57      159.29      9.32 o 
  -6   7   3       91.77       90.85      6.58 o 
  -5   7   3        1.00        1.45      3.92 o 
  -4   7   3        4.50        7.20      4.16 o 
  -3   7   3     3182.17     3361.00     23.51 o 
  -2   7   3     1843.14     1870.86     11.30 o 
  -1   7   3      438.61      455.91      6.01 o 
   0   7   3        1.30        1.65      2.10 o 
   1   7   3     1499.87     1521.88     11.37 o 
   2   7   3        0.00        0.34      2.82 o 
   3   7   3      515.03      516.53      9.75 o 
   4   7   3        0.16        1.33      1.92 o 
   5   7   3       58.79       54.68      3.46 o 
   6   7   3       71.04       60.91      4.78 o 
   7   7   3        4.28        4.01      5.63 o 
   8   7   3       45.75       50.65     10.82 o 
   9   7   3        2.46        3.28     10.97 o 
  10   7   3        2.43        0.00     15.31 o 
 -10   8   3        0.15        0.00     11.15 o 
  -9   8   3       14.90       12.02     10.18 o 
  -8   8   3       19.46       13.21     10.20 o 
  -7   8   3       46.91       40.31      7.47 o 
  -6   8   3      566.09      568.13     13.00 o 
  -5   8   3       62.79       66.63      4.93 o 
  -4   8   3        8.83       11.84      3.52 o 
  -3   8   3      403.53      431.92     10.37 o 
  -2   8   3      457.16      466.56     14.77 o 
  -1   8   3        1.65        2.48      3.29 o 
   0   8   3        7.43       10.25      2.91 o 
   1   8   3      289.53      303.23      5.95 o 
   2   8   3      236.63      234.88      7.41 o 
   3   8   3       21.58       18.59      4.30 o 
   4   8   3       23.16       17.36      3.08 o 
   5   8   3      128.90      144.27      5.38 o 
   6   8   3      127.43      141.79      5.69 o 
   7   8   3       17.44       13.68      5.18 o 
   8   8   3        8.69        8.86     10.80 o 
   9   8   3        4.25        6.36     10.92 o 
  10   8   3        1.32        3.95     15.80 o 
 -10   9   3       11.02        7.47     11.67 o 
  -9   9   3        6.81        6.25     10.13 o 
  -8   9   3       32.57       23.79      6.76 o 
  -7   9   3       13.74        9.72      6.53 o 
  -6   9   3      368.65      368.18     12.83 o 
  -5   9   3       60.64       54.94      6.68 o 
  -4   9   3      110.25      127.98      6.83 o 
  -3   9   3      140.57      151.03      7.94 o 
  -2   9   3      695.84      739.58     13.48 o 
  -1   9   3       41.69       35.15      4.07 o 
   0   9   3      411.04      390.90      6.42 o 
   1   9   3      196.34      223.48      3.70 o 
   2   9   3      447.38      458.16     10.17 o 
   3   9   3     1318.20     1304.87     16.75 o 
   4   9   3      141.33      149.01      5.93 o 
   5   9   3      168.74      166.17      6.50 o 
   6   9   3        0.60        1.91      4.43 o 
   7   9   3       73.47       71.66      6.22 o 
   8   9   3       12.47        5.01     10.38 o 
   9   9   3        3.64        0.00     11.73 o 
  10   9   3        0.49        0.00     17.78 o 
 -10  10   3       17.00       22.41     10.68 o 
  -9  10   3        0.06        9.42     10.08 o 
  -8  10   3        0.83        5.72      6.79 o 
  -7  10   3        0.35        0.00      6.79 o 
  -6  10   3        9.05        4.84      6.34 o 
  -5  10   3      133.61      141.69      7.25 o 
  -4  10   3      673.07      696.18     10.10 o 
  -3  10   3      492.97      489.80     12.81 o 
  -2  10   3       26.45       20.15      4.90 o 
  -1  10   3      376.66      430.29      9.49 o 
   0  10   3       30.86       27.27      2.83 o 
   1  10   3      229.69      249.12      4.12 o 
   2  10   3      327.86      383.62     15.26 o 
   3  10   3      248.33      235.88      7.77 o 
   4  10   3      343.65      335.90     11.24 o 
   5  10   3      122.41      117.30      7.41 o 
   6  10   3       60.29       56.90      6.45 o 
   7  10   3        5.06        5.87      4.27 o 
   8  10   3        1.47        2.35     10.09 o 
   9  10   3       25.47       24.14     12.21 o 
 -10  11   3        0.30        2.47     14.57 o 
  -9  11   3       23.56       34.00     11.15 o 
  -8  11   3        8.21       11.95      7.11 o 
  -7  11   3      209.33      197.49     10.93 o 
  -6  11   3       49.81       47.01      5.70 o 
  -5  11   3      184.94      189.06      7.92 o 
  -4  11   3        0.01        0.00      2.82 o 
  -3  11   3       77.06       65.40      4.93 o 
  -2  11   3      151.61      147.75      5.16 o 
  -1  11   3       24.08       16.52      4.88 o 
   0  11   3      243.43      260.76      5.32 o 
   1  11   3       57.68       55.82      2.63 o 
   2  11   3      251.56      262.21     11.00 o 
   3  11   3       48.17       47.42      4.94 o 
   4  11   3        0.37        3.04      3.76 o 
   5  11   3        0.14        0.00      4.96 o 
   6  11   3        1.38        1.95      8.75 o 
   7  11   3        0.04        0.00      4.73 o 
   8  11   3        2.10        0.00     11.33 o 
   9  11   3        2.91       10.95     11.09 o 
  -9  12   3        0.04        1.06      9.73 o 
  -8  12   3        0.93        2.86      6.67 o 
  -7  12   3      102.24      100.76      9.08 o 
  -6  12   3       20.85       22.65      4.53 o 
  -5  12   3      149.99      149.81      8.74 o 
  -4  12   3        5.57        3.14      1.61 o 
  -3  12   3        7.06        5.27      3.68 o 
  -2  12   3      159.54      166.68      5.38 o 
  -1  12   3      189.62      200.49      9.16 o 
   0  12   3       95.71       94.54      3.47 o 
   1  12   3      335.94      315.91      4.80 o 
   2  12   3       17.70       20.37      4.22 o 
   3  12   3       48.93       53.86      4.50 o 
   4  12   3       18.31       24.92      4.53 o 
   5  12   3        8.10        7.05      4.69 o 
   6  12   3       56.44       51.98     14.20 o 
   7  12   3       14.66        6.30     10.47 o 
   8  12   3        9.32        5.91     10.98 o 
   9  12   3        1.09        0.00     10.96 o 
  -9  13   3        6.09        8.39     10.27 o 
  -8  13   3        3.32        9.67      7.23 o 
  -7  13   3      109.91      107.20      9.40 o 
  -6  13   3      439.27      421.89     10.66 o 
  -5  13   3      377.20      390.37      9.79 o 
  -4  13   3      891.84      864.17     16.95 o 
  -3  13   3        5.97        0.00      3.89 o 
  -2  13   3       42.73       38.35      4.09 o 
  -1  13   3        5.20        2.19      1.64 o 
   0  13   3      732.55      719.32      8.14 o 
   1  13   3       48.67       48.65      2.61 o 
   2  13   3      435.81      434.40     10.58 o 
   3  13   3        0.15        3.07      3.92 o 
   4  13   3        0.00        0.00      4.12 o 
   5  13   3       98.31       79.50      6.94 o 
   6  13   3       22.86       24.25     10.53 o 
   7  13   3        1.93        1.79     11.43 o 
   8  13   3        0.13        0.00     10.26 o 
   9  13   3        0.08        0.00     12.65 o 
  -9  14   3        1.87        0.00     14.57 o 
  -8  14   3       37.56       47.50      8.49 o 
  -7  14   3       10.89       10.83      7.32 o 
  -6  14   3      119.48      116.87      6.39 o 
  -5  14   3       28.28       30.04      3.57 o 
  -4  14   3      422.44      419.85     14.92 o 
  -3  14   3        0.89        1.53      4.42 o 
  -2  14   3       75.04       74.82      4.89 o 
  -1  14   3      126.79      125.43      5.88 o 
   0  14   3      121.92      118.95      4.01 o 
   1  14   3      375.15      386.38      5.80 o 
   2  14   3       33.70       37.38      4.74 o 
   3  14   3        9.12        8.01      3.96 o 
   4  14   3       65.02       71.94      5.73 o 
   5  14   3      100.37       77.03      7.05 o 
   6  14   3        7.34        1.95      9.63 o 
   7  14   3        1.42        6.22     10.04 o 
   8  14   3        3.08        5.75     11.33 o 
   9  14   3        2.37       12.08     11.75 o 
  -8  15   3        0.00        0.00      7.19 o 
  -7  15   3        9.39        2.45      7.08 o 
  -6  15   3      164.04      157.29     10.84 o 
  -5  15   3        2.53        7.52      7.39 o 
  -4  15   3     1197.25     1177.96     23.47 o 
  -3  15   3      357.72      347.71     10.55 o 
  -2  15   3      555.01      564.89     12.57 o 
  -1  15   3        2.32        3.92      2.20 o 
   0  15   3        0.89        3.50      2.45 o 
   1  15   3      286.42      282.93      5.34 o 
   2  15   3       64.70       68.23      6.24 o 
   3  15   3       15.86       19.06      5.51 o 
   4  15   3      279.16      263.77      9.46 o 
   5  15   3      126.26      123.92      8.32 o 
   6  15   3        8.17        0.00      9.74 o 
   7  15   3        0.10        2.61      6.80 o 
   8  15   3        0.33        0.00     11.49 o 
  -8  16   3        7.88       10.03      7.85 o 
  -7  16   3       40.55       47.54      8.36 o 
  -6  16   3        3.61        4.20      7.43 o 
  -5  16   3      224.97      240.57     13.34 o 
  -4  16   3       11.60       17.80      6.86 o 
  -3  16   3        0.15        0.08      5.07 o 
  -2  16   3      300.85      311.47      8.69 o 
  -1  16   3        0.86        0.00      2.30 o 
   0  16   3      176.96      170.18      4.93 o 
   1  16   3        4.01        4.95      2.47 o 
   2  16   3       45.23       42.36      4.88 o 
   3  16   3        0.04        0.00      4.65 o 
   4  16   3        5.95       11.52      4.76 o 
   5  16   3       60.64       71.95      7.24 o 
   6  16   3       39.67       38.41      9.01 o 
   7  16   3       58.09       66.32      8.07 o 
   8  16   3        6.90        0.00     13.09 o 
  -8  17   3        0.38        0.00     10.05 o 
  -7  17   3        1.23        0.97      7.68 o 
  -6  17   3       14.48        8.13      7.25 o 
  -5  17   3       15.18       14.33      8.08 o 
  -4  17   3       28.79       24.78      6.83 o 
  -3  17   3      133.17      140.95      8.86 o 
  -2  17   3      395.61      384.47      8.95 o 
  -1  17   3       94.43       94.77      6.48 o 
   0  17   3     2614.75     2602.07     16.89 o 
   1  17   3      187.83      188.13      5.96 o 
   2  17   3       82.43       69.88      5.57 o 
   3  17   3       84.20       97.30      7.27 o 
   4  17   3        5.25        6.40      5.97 o 
   5  17   3      325.30      315.76     11.58 o 
   6  17   3       33.29       33.22      8.88 o 
   7  17   3        3.79        7.33     11.53 o 
   8  17   3        7.89        6.80     12.92 o 
  -8  18   3        4.23        0.00     10.91 o 
  -7  18   3       16.04        9.59      7.33 o 
  -6  18   3       15.64       16.87      9.11 o 
  -5  18   3      127.85      120.69     11.64 o 
  -4  18   3        4.04        7.58      6.69 o 
  -3  18   3      354.53      351.89     12.63 o 
  -2  18   3      475.77      493.90     10.17 o 
  -1  18   3       44.44       46.29      5.80 o 
   0  18   3     1172.25     1182.88     15.93 o 
   1  18   3      219.34      195.89     10.79 o 
   2  18   3      109.90      123.11      6.64 o 
   3  18   3        1.54        0.00      4.95 o 
   4  18   3       92.52      102.00      8.34 o 
   5  18   3        0.50        0.49      8.06 o 
   6  18   3       98.14       92.26     10.64 o 
   7  18   3        4.22        2.75     11.53 o 
   8  18   3        1.22        4.94     15.06 o 
  -8  19   3        3.85        1.73     14.81 o 
  -7  19   3        0.37        0.00     10.74 o 
  -6  19   3       12.64       13.19      9.16 o 
  -5  19   3       21.79       17.07      8.26 o 
  -4  19   3       96.07       83.50      9.15 o 
  -3  19   3      310.85      302.12     10.38 o 
  -2  19   3      455.74      436.73      9.95 o 
  -1  19   3       39.95       30.38      6.27 o 
   0  19   3       14.59       11.44      4.62 o 
   1  19   3        1.07        0.95      4.48 o 
   2  19   3        7.43        8.02      2.75 o 
   3  19   3       26.32       33.40      5.84 o 
   4  19   3        6.71        3.57      5.92 o 
   5  19   3        8.47       10.96      8.30 o 
   6  19   3       25.43        7.04     11.03 o 
   7  19   3        0.10        5.62     11.53 o 
  -7  20   3        2.77        6.87     15.18 o 
  -6  20   3        0.03        0.00      9.36 o 
  -5  20   3       12.84       11.15      7.78 o 
  -4  20   3       35.68       48.50      8.03 o 
  -3  20   3      252.57      258.84     18.27 o 
  -2  20   3        3.67        3.96      4.66 o 
  -1  20   3      153.37      156.22      7.93 o 
   0  20   3      134.35      129.83      5.10 o 
   1  20   3        4.71        8.65      4.48 o 
   2  20   3      186.16      178.45      5.76 o 
   3  20   3       85.56       82.47      7.36 o 
   4  20   3        9.71        5.34      8.48 o 
   5  20   3        6.32        9.44      8.75 o 
   6  20   3        0.54        0.00     10.51 o 
   7  20   3        0.86        5.57     10.20 o 
  -7  21   3        6.18        5.39     11.73 o 
  -6  21   3        4.42        5.18     16.29 o 
  -5  21   3        1.86        0.00      7.43 o 
  -4  21   3        2.80        1.63      6.25 o 
  -3  21   3      253.70      249.07     14.69 o 
  -2  21   3        6.00        7.57      4.64 o 
  -1  21   3        9.65       10.98      5.40 o 
   0  21   3       65.54       61.52      4.13 o 
   1  21   3      258.62      252.44      9.67 o 
   2  21   3       12.93       13.98      6.34 o 
   3  21   3        3.23        4.95      5.76 o 
   4  21   3       20.79       21.41     15.68 o 
   5  21   3        3.14        7.90      9.10 o 
   6  21   3        0.55        0.00     10.78 o 
   7  21   3        2.83        2.22     16.05 o 
  -7  22   3        0.21        0.00     11.11 o 
  -6  22   3        2.86       19.50     15.31 o 
  -5  22   3        1.75        0.00     15.31 o 
  -4  22   3        0.31        6.91     13.83 o 
  -3  22   3        2.27        0.00     12.59 o 
  -2  22   3       53.73       56.00      6.33 o 
  -1  22   3       37.83       30.57      6.64 o 
   0  22   3       42.49       44.47      4.25 o 
   1  22   3        9.20       10.52      7.56 o 
   2  22   3       90.37      107.51      8.77 o 
   3  22   3        5.38        5.75      5.98 o 
   4  22   3        0.68        1.91      7.88 o 
   5  22   3       38.88       45.92     20.00 o 
   6  22   3        6.79        4.98     11.17 o 
  -6  23   3        1.64        7.41     16.05 o 
  -5  23   3        0.71        0.00     15.55 o 
  -4  23   3        1.22        0.00     15.55 o 
  -3  23   3        6.04        0.00     12.59 o 
  -2  23   3        4.63        0.00     12.10 o 
  -1  23   3        3.37        6.07      5.99 o 
   0  23   3        5.60        9.10      6.75 o 
   1  23   3        0.25        0.00      7.21 o 
   2  23   3       30.27       25.70      6.59 o 
   3  23   3        0.20        0.00      5.95 o 
   4  23   3        9.22        1.09      8.92 o 
   5  23   3        0.28        0.99     16.79 o 
   6  23   3        5.40       11.60     16.79 o 
  -6  24   3        0.69        0.00     15.55 o 
  -5  24   3       36.95       27.40     17.04 o 
  -4  24   3        6.46        6.42     15.06 o 
  -3  24   3       50.16       47.90     14.81 o 
  -2  24   3       68.34       87.15     16.54 o 
  -1  24   3        0.17        0.00      6.57 o 
   0  24   3        6.55       10.32      7.80 o 
   1  24   3        6.82        5.66      7.42 o 
   2  24   3        1.55        1.03      6.05 o 
   3  24   3       26.65       24.82      8.92 o 
   4  24   3       15.41       10.37      8.63 o 
   5  24   3        2.12        0.00     17.28 o 
  -5  25   3        3.76       17.53     16.54 o 
  -4  25   3        7.15        0.00     14.81 o 
  -3  25   3        5.11       11.36     13.58 o 
  -2  25   3       22.88       33.33     13.58 o 
  -1  25   3       11.67        8.15      8.03 o 
   0  25   3        0.04        6.54      7.56 o 
   1  25   3        6.74       11.79      7.66 o 
   2  25   3        3.97        0.00      8.03 o 
   3  25   3       30.05       26.29      9.68 o 
   4  25   3        3.99       18.27     19.01 o 
  -4  26   3       31.21       46.91     16.54 o 
  -3  26   3        0.35        0.00     13.58 o 
  -2  26   3        1.28       14.30      8.64 o 
  -1  26   3        1.02        1.73     12.10 o 
   0  26   3       13.39       21.78      8.42 o 
   1  26   3        0.05        0.00      7.50 o 
   2  26   3       31.09       33.59      8.93 o 
   3  26   3       24.36        6.67     15.80 o 
  -3  27   3       14.37       15.31     14.57 o 
  -2  27   3        0.03        5.95      8.78 o 
  -1  27   3        1.13        1.73     11.60 o 
   0  27   3        5.82       16.04      8.89 o 
   1  27   3       22.26       39.50     17.28 o 
   2  27   3        0.80        0.99     14.32 o 
  -2  28   3       11.30        2.72     14.81 o 
  -1  28   3       23.02       25.68     13.83 o 
   1  28   3       11.98       11.60     18.76 o 
 -10   0   4       43.51       49.13     17.53 o 
  -9   0   4       73.60       84.68     19.26 o 
  -8   0   4       10.54        9.38     14.32 o 
  -7   0   4       51.17       76.78     16.79 o 
  -6   0   4      145.50      144.49     11.11 o 
  -5   0   4        1.61        0.00      5.57 o 
  -4   0   4      308.70      340.22     16.29 o 
  -3   0   4     1427.75     1466.04     31.36 o 
  -2   0   4        0.75        0.00      6.17 o 
  -1   0   4     1227.75     1235.76     22.10 o 
   0   0   4        0.02        4.30      3.19 o 
   1   0   4     1251.14     1178.56     22.34 o 
   2   0   4      342.50      383.16      9.19 o 
   3   0   4        2.25        3.26      2.68 o 
   4   0   4      151.07      144.27      6.52 o 
   5   0   4        0.21        0.00      3.24 o 
   6   0   4       22.81       47.51      6.26 o 
   7   0   4       12.76        4.45      5.43 o 
   8   0   4        0.12        0.10      7.06 o 
   9   0   4        0.47        0.00      8.24 o 
  10   0   4        2.56        0.00     13.58 o 
 -10   1   4        5.97        1.50     11.07 o 
  -9   1   4        0.61        4.47     10.58 o 
  -8   1   4       79.88       83.55     12.13 o 
  -7   1   4        2.11        1.83      5.55 o 
  -6   1   4        9.89        7.22      3.74 o 
  -5   1   4      129.21      127.86      5.90 o 
  -4   1   4       11.41       11.60      5.24 o 
  -3   1   4       73.36       72.34      6.89 o 
  -2   1   4      352.90      316.51     15.06 o 
  -1   1   4      315.57      299.16      8.06 o 
   0   1   4        2.23        3.02      3.33 o 
   1   1   4     1787.83     1746.54     15.92 o 
   2   1   4       18.73       16.67      2.76 o 
   3   1   4       25.77       25.06      2.58 o 
   4   1   4       69.41       65.32      3.63 o 
   5   1   4        0.27        0.15      2.58 o 
   6   1   4       86.35       76.26      5.40 o 
   7   1   4        5.72        6.84      3.60 o 
   8   1   4        2.66        0.78      5.58 o 
   9   1   4        1.02        0.00      6.47 o 
  10   1   4        1.50        0.66     11.03 o 
 -10   2   4        4.35        5.88     11.18 o 
  -9   2   4        4.31        8.96      9.69 o 
  -8   2   4      104.51      129.00     13.68 o 
  -7   2   4       21.93       18.27      5.90 o 
  -6   2   4        0.26        0.00      4.72 o 
  -5   2   4       91.64       92.26      5.32 o 
  -4   2   4       16.35       19.52      4.95 o 
  -3   2   4      165.12      189.61     13.09 o 
  -2   2   4     1101.94     1031.76     25.92 o 
  -1   2   4      373.48      376.27      8.87 o 
   0   2   4      490.28      483.06      8.35 o 
   1   2   4        9.53       10.61      3.37 o 
   2   2   4       30.19       23.38      2.50 o 
   3   2   4      152.76      144.99      4.79 o 
   4   2   4        7.95       11.10      3.69 o 
   5   2   4      186.76      189.23      5.71 o 
   6   2   4        4.31        4.27      2.47 o 
   7   2   4        0.36        0.57      3.87 o 
   8   2   4        1.85        9.22      5.84 o 
   9   2   4       31.55       38.62      7.59 o 
  10   2   4        1.07        2.74     10.46 o 
 -10   3   4       12.78       10.93     11.62 o 
  -9   3   4       30.12       30.40     11.81 o 
  -8   3   4      137.70      150.17     14.65 o 
  -7   3   4       20.87       20.25      5.66 o 
  -6   3   4       60.14       56.11      6.00 o 
  -5   3   4       48.34       48.88      5.31 o 
  -4   3   4       24.85       33.10      5.08 o 
  -3   3   4      613.57      586.97     26.79 o 
  -2   3   4     3376.67     3444.62     47.16 o 
  -1   3   4       93.52       80.85      5.09 o 
   0   3   4      318.41      359.97      7.28 o 
   1   3   4      928.10      916.08     10.47 o 
   2   3   4       91.28       91.78      3.12 o 
   3   3   4       68.71      107.68      6.31 o 
   4   3   4        0.01        3.51      3.37 o 
   5   3   4      116.95      103.98      4.56 o 
   6   3   4       67.68       68.02      3.76 o 
   7   3   4       83.01       75.04      5.64 o 
   8   3   4        7.48        9.53      5.73 o 
   9   3   4        3.01        0.00      7.03 o 
  10   3   4        1.16        0.00     14.32 o 
 -10   4   4       33.00       34.77     11.25 o 
  -9   4   4       16.33       24.50      9.55 o 
  -8   4   4       22.73       17.14     13.21 o 
  -7   4   4        4.26        3.66      5.24 o 
  -6   4   4       37.49       41.20      5.57 o 
  -5   4   4       35.94       29.52      6.16 o 
  -4   4   4      413.99      446.44     13.53 o 
  -3   4   4      385.90      409.18     22.10 o 
  -2   4   4     1075.51     1174.67     20.51 o 
  -1   4   4       57.48       53.62      4.50 o 
   0   4   4      452.54      478.52     10.19 o 
   1   4   4      105.82       98.54      4.86 o 
   2   4   4      478.63      528.08      8.43 o 
   3   4   4      366.44      371.41      7.15 o 
   4   4   4       56.25       57.48      4.25 o 
   5   4   4      110.71      117.14      4.92 o 
   6   4   4      594.74      576.10      8.60 o 
   7   4   4       17.05       15.97      2.59 o 
   8   4   4       25.18       37.99      7.74 o 
   9   4   4        3.11        5.49      7.32 o 
  10   4   4        2.42       11.60     14.81 o 
 -10   5   4       22.88       27.64     10.91 o 
  -9   5   4       87.51       89.82     13.14 o 
  -8   5   4       21.40       21.34     10.65 o 
  -7   5   4      189.49      193.84     10.24 o 
  -6   5   4       28.59       28.46      7.04 o 
  -5   5   4       69.64       53.84      5.81 o 
  -4   5   4       91.15      102.62      6.90 o 
  -3   5   4     1579.45     1632.54     21.67 o 
  -2   5   4      465.51      510.57     11.60 o 
  -1   5   4      187.09      193.56      7.44 o 
   0   5   4     1163.26     1100.17     13.37 o 
   1   5   4        0.33        2.53      2.92 o 
   2   5   4       86.70       85.67      4.77 o 
   3   5   4      128.54      129.75      4.71 o 
   4   5   4        4.27        2.16      3.25 o 
   5   5   4       14.37       15.58      3.07 o 
   6   5   4      301.35      304.37      8.42 o 
   7   5   4      200.56      176.37      5.57 o 
   8   5   4       63.32       61.12     13.70 o 
   9   5   4       40.26       31.16     10.79 o 
  10   5   4        1.92        6.17     14.81 o 
 -10   6   4        0.36        0.00     14.81 o 
  -9   6   4       26.31       34.57     12.44 o 
  -8   6   4        0.02        0.00     10.05 o 
  -7   6   4       68.94       75.98      8.11 o 
  -6   6   4        9.66       11.41      4.98 o 
  -5   6   4      125.12      151.12      7.55 o 
  -4   6   4      986.35     1045.92     15.36 o 
  -3   6   4      687.47      593.53     12.06 o 
  -2   6   4     5826.81     6156.66     27.85 o 
  -1   6   4     1803.39     1920.30     30.61 o 
   0   6   4     3116.91     3273.52     19.39 o 
   1   6   4     1492.92     1522.93     15.18 o 
   2   6   4       44.81       45.78      3.99 o 
   3   6   4       10.62       13.67      2.80 o 
   4   6   4       19.55       15.84      2.74 o 
   5   6   4      145.75      130.52      4.60 o 
   6   6   4      116.61      108.62      5.58 o 
   7   6   4       98.89       79.10      6.18 o 
   8   6   4       22.56       28.38     11.23 o 
   9   6   4        2.72        0.59      9.51 o 
  10   6   4        0.02        2.96     16.54 o 
 -10   7   4       36.31       33.42     13.21 o 
  -9   7   4       85.45       97.95     18.52 o 
  -8   7   4       19.17       25.88     10.33 o 
  -7   7   4       46.38       47.30     10.96 o 
  -6   7   4       71.81       58.47      6.63 o 
  -5   7   4        0.60        0.07      4.65 o 
  -4   7   4      629.40      638.24     14.79 o 
  -3   7   4      968.50     1013.50     13.71 o 
  -2   7   4     3871.19     4048.24     21.28 o 
  -1   7   4     4451.09     4735.33     29.69 o 
   0   7   4        0.79        3.42      2.38 o 
   1   7   4       47.58       44.93      3.07 o 
   2   7   4       29.56       30.29      3.64 o 
   3   7   4      262.44      285.66      5.65 o 
   4   7   4        0.09        1.18      1.78 o 
   5   7   4      508.24      528.02     10.92 o 
   6   7   4       90.77       75.74      5.20 o 
   7   7   4       73.81       62.09      5.41 o 
   8   7   4       12.78       13.53      9.68 o 
   9   7   4       50.68       56.37     14.32 o 
  10   7   4        5.23       22.71     18.02 o 
 -10   8   4       32.22       38.13     12.34 o 
  -9   8   4        0.20       17.02     11.44 o 
  -8   8   4        0.66        0.00     10.09 o 
  -7   8   4       24.86       20.32      7.01 o 
  -6   8   4        4.04        0.60      5.20 o 
  -5   8   4       22.72       19.47      5.78 o 
  -4   8   4      117.08      121.37      6.62 o 
  -3   8   4      417.38      425.05      9.37 o 
  -2   8   4      287.77      311.99      6.49 o 
  -1   8   4       46.77       55.64      3.69 o 
   0   8   4        0.26        0.76      2.33 o 
   1   8   4      145.36      136.13      4.98 o 
   2   8   4      588.79      624.17     11.40 o 
   3   8   4       34.95       29.76      4.06 o 
   4   8   4        8.65       13.11      2.21 o 
   5   8   4       49.87       46.19      3.42 o 
   6   8   4      466.86      449.74      9.28 o 
   7   8   4       30.82       32.20      6.05 o 
   8   8   4       51.21       85.34     15.55 o 
   9   8   4        0.04        9.66     11.31 o 
 -10   9   4       38.21       32.84     15.80 o 
  -9   9   4       12.71       11.60     10.13 o 
  -8   9   4        5.46        9.34     10.14 o 
  -7   9   4        0.02        0.00      7.24 o 
  -6   9   4       20.87       16.78      5.60 o 
  -5   9   4        8.16        9.81      5.36 o 
  -4   9   4      196.41      192.80      6.93 o 
  -3   9   4      414.66      434.31      7.24 o 
  -2   9   4        3.96        0.15      1.39 o 
  -1   9   4      524.84      597.98     13.25 o 
   0   9   4      218.93      235.97      9.91 o 
   1   9   4      928.56     1031.81     11.95 o 
   2   9   4      118.26      117.03      3.58 o 
   3   9   4      148.96      147.91      6.37 o 
   4   9   4      117.39      132.29      6.56 o 
   5   9   4       15.73       17.16      4.22 o 
   6   9   4       14.25       12.68      3.85 o 
   7   9   4        7.65        4.59     10.54 o 
   8   9   4       14.26        8.17     10.21 o 
   9   9   4        2.04        0.00     10.90 o 
 -10  10   4        4.97       11.36     15.80 o 
  -9  10   4        2.61       13.70     10.59 o 
  -8  10   4        1.59        2.48      7.02 o 
  -7  10   4       17.83        4.19      7.37 o 
  -6  10   4       15.68       12.38      6.88 o 
  -5  10   4       20.69        9.24      8.18 o 
  -4  10   4      172.61      171.70      8.24 o 
  -3  10   4       11.34       13.75      4.96 o 
  -2  10   4      693.52      713.71     12.44 o 
  -1  10   4       12.62        6.23      4.20 o 
   0  10   4      425.85      490.13      9.26 o 
   1  10   4      628.07      647.59      9.63 o 
   2  10   4       45.14       45.12      4.62 o 
   3  10   4        0.50        0.00      3.88 o 
   4  10   4       30.32       26.50      2.44 o 
   5  10   4       14.50        7.53      3.35 o 
   6  10   4       54.18       56.06      5.80 o 
   7  10   4        2.20        7.70     10.02 o 
   8  10   4        2.61        4.97     10.18 o 
   9  10   4       13.33       17.71     11.35 o 
  -9  11   4        7.89        3.24      9.55 o 
  -8  11   4        1.43        7.83      7.41 o 
  -7  11   4        2.23        4.18      6.85 o 
  -6  11   4        7.81        6.49      6.82 o 
  -5  11   4        0.01        0.99      8.29 o 
  -4  11   4        3.15        3.89      2.03 o 
  -3  11   4        0.00        0.00      4.71 o 
  -2  11   4       43.57       41.36      4.87 o 
  -1  11   4        2.45        1.75      3.77 o 
   0  11   4        5.85        4.85      3.29 o 
   1  11   4        0.25        1.13      2.89 o 
   2  11   4      155.49      180.98      7.35 o 
   3  11   4       67.24       63.69      5.19 o 
   4  11   4       87.68       85.24      3.26 o 
   5  11   4      136.40      135.61      7.79 o 
   6  11   4       39.11       27.95      4.98 o 
   7  11   4       15.37       15.03     11.14 o 
   8  11   4        0.08        0.00     11.16 o 
   9  11   4        0.14        5.95     13.46 o 
  -9  12   4        2.27        5.92     10.69 o 
  -8  12   4       13.74        7.47      7.50 o 
  -7  12   4       43.06       49.81      8.01 o 
  -6  12   4        5.73        2.52      4.46 o 
  -5  12   4       91.95       97.83      5.76 o 
  -4  12   4      119.53       92.73      8.39 o 
  -3  12   4        9.80        7.24      4.93 o 
  -2  12   4      468.79      499.03     12.51 o 
  -1  12   4       64.71       64.21      6.98 o 
   0  12   4      815.78      777.38     15.00 o 
   1  12   4        1.67        1.37      2.82 o 
   2  12   4       87.76       85.19      9.02 o 
   3  12   4        0.76        0.00      3.63 o 
   4  12   4      140.51      154.33      8.42 o 
   5  12   4      147.63      150.44      9.59 o 
   6  12   4        7.59        6.28      3.96 o 
   7  12   4        4.55        9.52     10.51 o 
   8  12   4        0.44        7.68     11.91 o 
   9  12   4        1.24        0.00     12.51 o 
  -9  13   4        1.43        3.47     10.91 o 
  -8  13   4        0.65        0.00      7.47 o 
  -7  13   4        1.78        6.11      7.15 o 
  -6  13   4       41.28       44.20      5.02 o 
  -5  13   4      331.15      314.81      7.52 o 
  -4  13   4       10.74       21.65      8.78 o 
  -3  13   4      342.76      326.09     10.40 o 
  -2  13   4        0.13        0.00      4.80 o 
  -1  13   4      517.84      555.24     14.93 o 
   0  13   4       80.42       76.62      4.40 o 
   1  13   4       38.49       34.71      3.59 o 
   2  13   4       79.27       59.47      7.12 o 
   3  13   4        2.39        1.43      1.99 o 
   4  13   4        7.03       10.02      4.60 o 
   5  13   4       10.14       13.41      5.15 o 
   6  13   4        0.56        0.00      9.90 o 
   7  13   4        3.09        5.00     10.63 o 
   8  13   4        0.01        0.00     11.60 o 
   9  13   4        2.80        2.72     18.76 o 
  -9  14   4        6.50        7.90     15.31 o 
  -8  14   4        0.38        0.10      7.83 o 
  -7  14   4        3.18        0.00      7.29 o 
  -6  14   4        1.68        4.53      9.37 o 
  -5  14   4      732.15      662.53     22.50 o 
  -4  14   4        1.56        4.92      9.25 o 
  -3  14   4      753.99      734.98     17.08 o 
  -2  14   4      126.59      127.68      9.85 o 
  -1  14   4       33.77       30.33      6.37 o 
   0  14   4       20.95       24.66      3.12 o 
   1  14   4        0.60        0.00      2.80 o 
   2  14   4       18.46       19.95      2.80 o 
   3  14   4       33.37       33.81      3.08 o 
   4  14   4       11.79        8.79      5.39 o 
   5  14   4        1.88        2.43      5.16 o 
   6  14   4        2.03        0.41      6.61 o 
   7  14   4        6.13        8.71     12.65 o 
   8  14   4        7.55       13.98     10.97 o 
  -8  15   4        0.13        0.00      8.36 o 
  -7  15   4        0.80        0.00      7.44 o 
  -6  15   4       47.19       53.22     10.80 o 
  -5  15   4      221.27      212.34     15.01 o 
  -4  15   4        4.41        6.24      8.42 o 
  -3  15   4     1446.03     1417.32     23.42 o 
  -2  15   4      428.34      411.12     15.62 o 
  -1  15   4      158.52      157.52      9.60 o 
   0  15   4       14.43       20.35      2.92 o 
   1  15   4        3.99        2.83      3.51 o 
   2  15   4      698.54      717.07      9.99 o 
   3  15   4       65.16       67.63      4.04 o 
   4  15   4      758.64      729.97     17.15 o 
   5  15   4        0.16        1.67      5.34 o 
   6  15   4       19.91       16.27      8.19 o 
   7  15   4       21.28        1.48     13.33 o 
   8  15   4       18.27       30.43     12.96 o 
  -8  16   4        0.03        5.33      7.75 o 
  -7  16   4        3.44        6.18      8.02 o 
  -6  16   4      109.24      127.17     13.39 o 
  -5  16   4       11.45       10.77      9.86 o 
  -4  16   4       20.26       26.91     15.06 o 
  -3  16   4      268.24      274.79     20.49 o 
  -2  16   4      701.48      672.70     19.64 o 
  -1  16   4      370.36      372.10     10.60 o 
   0  16   4        0.42        0.00      3.08 o 
   1  16   4      928.36      909.83     13.80 o 
   2  16   4      564.23      594.51      9.63 o 
   3  16   4       47.82       35.89      3.77 o 
   4  16   4        7.12        9.57      5.86 o 
   5  16   4      103.22       84.25      7.26 o 
   6  16   4       80.33       90.90     11.29 o 
   7  16   4        3.34        2.96     18.52 o 
   8  16   4       21.18       26.66     19.50 o 
  -8  17   4        1.33        0.00      8.27 o 
  -7  17   4       28.58       29.03      8.36 o 
  -6  17   4       34.83       30.84     12.34 o 
  -5  17   4        0.09        5.36      8.72 o 
  -4  17   4       37.09       28.89     13.83 o 
  -3  17   4       55.01       59.99     13.83 o 
  -2  17   4      256.63      245.81     13.61 o 
  -1  17   4     1514.56     1507.87     24.53 o 
   0  17   4     1698.32     1673.23     15.29 o 
   1  17   4      583.24      559.89     11.40 o 
   2  17   4      451.65      458.86      8.81 o 
   3  17   4       12.01        9.90      3.42 o 
   4  17   4       14.01       19.81      3.62 o 
   5  17   4        6.39        2.27      9.07 o 
   6  17   4       64.28       66.99     10.26 o 
   7  17   4        0.26        0.00     19.01 o 
   8  17   4       37.66       32.34     16.79 o 
  -8  18   4       13.11       11.92     11.86 o 
  -7  18   4       15.73       15.87      8.55 o 
  -6  18   4        5.33       15.35     10.71 o 
  -5  18   4        9.26       10.22      9.73 o 
  -4  18   4        2.80        0.00     13.58 o 
  -3  18   4       73.70       62.96     14.32 o 
  -2  18   4        0.07        2.42      7.59 o 
  -1  18   4      931.09      935.47     18.47 o 
   0  18   4        0.03        1.97      3.13 o 
   1  18   4       84.69       80.48      4.98 o 
   2  18   4        0.14        0.93      3.08 o 
   3  18   4       59.88       68.01      4.91 o 
   4  18   4        5.77        3.75      3.40 o 
   5  18   4        0.08        5.58      8.96 o 
   6  18   4        0.30        0.66      9.04 o 
   7  18   4       10.32       27.90     16.05 o 
  -8  19   4       24.67       14.81     15.55 o 
  -7  19   4       56.60       57.23      9.67 o 
  -6  19   4        3.23        3.96     10.44 o 
  -5  19   4       64.60       59.58     12.44 o 
  -4  19   4        0.05        1.73     12.10 o 
  -3  19   4       21.32       11.36     13.09 o 
  -2  19   4      135.23      143.43     14.94 o 
  -1  19   4      203.97      199.72     11.99 o 
   0  19   4        0.00        0.00      2.80 o 
   1  19   4      210.27      191.06      4.80 o 
   2  19   4        8.17        5.59      3.28 o 
   3  19   4       24.59       21.59      5.23 o 
   4  19   4       10.02       14.33      9.18 o 
   5  19   4       22.72       20.56      9.02 o 
   6  19   4        0.58        1.95      9.05 o 
   7  19   4       32.65       55.55     18.76 o 
  -7  20   4       22.61       23.20     12.21 o 
  -6  20   4       29.85       26.20     11.86 o 
  -5  20   4        6.26        7.16     15.80 o 
  -4  20   4        0.23        0.00     14.32 o 
  -3  20   4       17.56       17.28     12.34 o 
  -2  20   4        0.57        8.39     10.37 o 
  -1  20   4        0.02        0.00      5.75 o 
   0  20   4      239.93      249.91      9.25 o 
   1  20   4       17.42       20.99      2.20 o 
   2  20   4      222.76      223.86      9.20 o 
   3  20   4        7.64        1.90      4.98 o 
   4  20   4       23.39       13.69      9.13 o 
   5  20   4        0.20        0.36      8.84 o 
   6  20   4        0.53        3.07      9.55 o 
   7  20   4        1.43        0.00     18.02 o 
  -7  21   4        6.64       10.12     11.35 o 
  -6  21   4        8.80        6.51     11.91 o 
  -5  21   4        0.50        2.96     12.84 o 
  -4  21   4        0.04        0.99     12.59 o 
  -3  21   4        8.42        2.47     11.85 o 
  -2  21   4        3.51        6.67      9.38 o 
  -1  21   4       60.41       68.56      7.63 o 
   0  21   4       15.11       23.74      5.53 o 
   1  21   4       21.78       23.08      6.98 o 
   2  21   4       31.78       33.63      7.03 o 
   3  21   4        7.85        0.00      9.35 o 
   4  21   4       35.84       35.16     10.41 o 
   5  21   4        0.19        5.22      9.32 o 
   6  21   4        8.82        0.00     10.44 o 
  -6  22   4        0.00        0.00     11.84 o 
  -5  22   4        1.96        8.15     14.32 o 
  -4  22   4        2.22        0.00     14.07 o 
  -3  22   4        4.81        2.47     12.34 o 
  -2  22   4        2.61        0.00     10.86 o 
  -1  22   4       11.31       17.15      7.34 o 
   0  22   4        9.28        4.22      7.41 o 
   1  22   4        7.32        5.73      7.06 o 
   2  22   4       16.89       14.92      6.52 o 
   3  22   4       31.67       34.22     10.38 o 
   4  22   4        0.57        0.00      8.91 o 
   5  22   4       17.72       16.55      9.75 o 
  -6  23   4        8.27        9.69     12.09 o 
  -5  23   4        4.51        2.96     17.04 o 
  -4  23   4       13.38        0.00     15.06 o 
  -3  23   4       11.69        6.42     12.59 o 
  -2  23   4       15.03       22.71     11.85 o 
  -1  23   4        6.25       10.23      7.63 o 
   0  23   4        0.02        2.47     11.11 o 
   1  23   4       50.14       48.30      8.16 o 
   2  23   4       13.38        5.81      9.07 o 
   3  23   4       17.34       16.85      9.27 o 
   4  23   4        6.06        7.27     10.25 o 
   5  23   4       15.03       16.46     10.02 o 
  -5  24   4        4.62        0.49     16.54 o 
  -4  24   4       14.38       21.48     14.32 o 
  -3  24   4        0.36        0.00     13.83 o 
  -2  24   4        8.46       11.08      8.71 o 
  -1  24   4        0.06        0.00      7.41 o 
   0  24   4        0.32        0.00     10.62 o 
   1  24   4        0.22        3.95     11.60 o 
   2  24   4        3.23        0.52     14.81 o 
   3  24   4        4.01       10.55      9.46 o 
   4  24   4       17.17       10.22      9.40 o 
  -5  25   4       50.99       74.31     21.73 o 
  -4  25   4        8.20       16.05     16.79 o 
  -3  25   4        0.03        0.00     13.33 o 
  -2  25   4        5.68        6.01      9.21 o 
  -1  25   4        0.07        0.00      7.83 o 
   0  25   4        1.55        0.00     11.60 o 
   1  25   4        1.84        0.00     11.85 o 
   2  25   4       10.13        4.11      8.68 o 
   3  25   4       14.68       15.75      9.87 o 
  -4  26   4        0.57        6.17     16.79 o 
  -3  26   4        0.78        0.00     14.32 o 
  -2  26   4        1.81        3.05      9.51 o 
  -1  26   4        4.80        0.00     12.84 o 
   0  26   4       35.37       30.12     13.09 o 
   1  26   4       16.23        5.93     11.85 o 
   2  26   4       22.00       28.21     12.47 o 
   3  26   4        6.52       18.27     16.79 o 
  -3  27   4       52.34       58.76     17.04 o 
  -2  27   4       54.56       66.17     17.04 o 
  -1  27   4        0.05        6.17     12.59 o 
   0  27   4        0.07        0.00     13.83 o 
   1  27   4        2.76        0.00     13.33 o 
  -1  28   4       13.26       30.37     15.80 o 
   0  28   4        4.12        9.88     14.57 o 
 -10   1   5        4.94        5.80     11.80 o 
  -9   1   5       30.55       26.70     11.86 o 
  -8   1   5       55.96       60.34     13.09 o 
  -7   1   5       32.72       32.89      7.05 o 
  -6   1   5        0.95        0.00      5.08 o 
  -5   1   5       64.71       67.32      6.15 o 
  -4   1   5       55.45       69.13      5.76 o 
  -3   1   5      200.02      218.08     10.47 o 
  -2   1   5      209.99      233.62     10.64 o 
  -1   1   5       47.63       61.05      5.41 o 
   0   1   5       19.82       19.51      3.49 o 
   1   1   5      193.84      178.78      6.52 o 
   2   1   5        1.93        0.15      3.23 o 
   3   1   5      264.51      264.71      4.97 o 
   4   1   5      213.34      222.98      5.34 o 
   5   1   5        1.18        3.90      2.88 o 
   6   1   5      141.33      139.87      6.48 o 
   7   1   5        1.23        2.12      5.93 o 
   8   1   5        8.46       17.06      9.95 o 
   9   1   5        0.60        7.04     10.82 o 
 -10   2   5       20.44       21.40     12.10 o 
  -9   2   5       20.04       27.90     12.05 o 
  -8   2   5        0.06        0.00      9.58 o 
  -7   2   5       13.63       13.33      6.83 o 
  -6   2   5        7.49        3.59      5.09 o 
  -5   2   5      108.70      123.43      6.49 o 
  -4   2   5      195.27      192.24      8.23 o 
  -3   2   5        3.17        1.73      7.90 o 
  -2   2   5       85.85       77.94     12.96 o 
  -1   2   5      618.29      581.73     11.96 o 
   0   2   5      134.95      120.76      5.75 o 
   1   2   5       19.80       20.30      3.97 o 
   2   2   5      103.38      106.66      5.72 o 
   3   2   5       49.09       50.73      3.32 o 
   4   2   5       29.39       26.43      2.93 o 
   5   2   5      347.89      356.24      8.46 o 
   6   2   5        6.44        6.77      3.58 o 
   7   2   5       10.53        1.62      6.31 o 
   8   2   5        3.43        0.00     10.13 o 
   9   2   5        0.00        4.37      9.85 o 
 -10   3   5        0.19        0.00     11.51 o 
  -9   3   5       11.29       11.23     10.13 o 
  -8   3   5        4.86        2.61     10.99 o 
  -7   3   5       26.57       24.35      6.72 o 
  -6   3   5      133.08      132.85      8.08 o 
  -5   3   5      329.37      340.46      9.23 o 
  -4   3   5      129.37      129.91      9.77 o 
  -3   3   5        2.48        1.00      5.22 o 
  -2   3   5        0.04        0.39      4.10 o 
  -1   3   5      117.02      111.52     10.34 o 
   0   3   5      208.23      221.65      6.90 o 
   1   3   5     1497.27     1542.88     19.30 o 
   2   3   5      138.23      150.22      4.50 o 
   3   3   5     1073.25     1092.08     14.20 o 
   4   3   5       31.69       30.07      3.64 o 
   5   3   5       12.33       13.31      3.48 o 
   6   3   5       28.26       24.96      4.16 o 
   7   3   5        2.27        0.00      6.44 o 
   8   3   5       12.65       14.74     14.57 o 
   9   3   5        0.72        2.89     10.67 o 
 -10   4   5        0.65        0.00     12.65 o 
  -9   4   5       34.22       43.27     12.39 o 
  -8   4   5       70.33       83.70     13.59 o 
  -7   4   5       83.51       66.54      8.19 o 
  -6   4   5        1.45        0.40      5.40 o 
  -5   4   5      190.63      204.90     10.31 o 
  -4   4   5      484.04      500.65     23.21 o 
  -3   4   5       96.44      110.36      7.60 o 
  -2   4   5        1.87        1.49      4.01 o 
  -1   4   5      237.05      265.46      8.46 o 
   0   4   5       72.61       69.61      4.81 o 
   1   4   5      104.07      111.67      5.64 o 
   2   4   5        1.35        0.80      1.55 o 
   3   4   5        1.09        1.57      3.32 o 
   4   4   5       78.18       75.50      4.61 o 
   5   4   5        2.26        0.00      4.00 o 
   6   4   5        7.34        8.15      3.97 o 
   7   4   5       46.76       42.34      7.13 o 
   8   4   5        0.76        0.00     10.18 o 
   9   4   5        5.67       12.10     15.55 o 
 -10   5   5        3.35        0.94     12.73 o 
  -9   5   5        4.78        0.00     10.26 o 
  -8   5   5       52.78       69.41     12.47 o 
  -7   5   5       61.43       53.70      7.45 o 
  -6   5   5      232.10      214.77     10.08 o 
  -5   5   5        3.76        3.81      6.31 o 
  -4   5   5       85.43       88.88      7.11 o 
  -3   5   5      191.04      193.09     11.28 o 
  -2   5   5       43.70       46.41      4.24 o 
  -1   5   5     1325.34     1412.43     24.34 o 
   0   5   5     6584.74     6857.54     34.28 o 
   1   5   5       12.01       20.50      3.94 o 
   2   5   5     2244.98     2463.90     22.33 o 
   3   5   5     1138.37     1178.47     15.91 o 
   4   5   5       85.88       99.34      5.02 o 
   5   5   5      113.98      109.15      5.75 o 
   6   5   5      112.10      101.04      7.37 o 
   7   5   5       20.51       18.77      9.16 o 
   8   5   5        0.08        2.47     13.83 o 
   9   5   5        0.34        2.47     14.07 o 
 -10   6   5       13.48        9.62     11.56 o 
  -9   6   5       24.68       14.48     11.57 o 
  -8   6   5      420.84      479.13     23.11 o 
  -7   6   5        8.26        8.26      6.73 o 
  -6   6   5       66.03       69.26      8.08 o 
  -5   6   5      200.54      191.69      9.63 o 
  -4   6   5       66.19       56.89      6.21 o 
  -3   6   5       17.63       13.06      4.99 o 
  -2   6   5       28.40       33.48      4.83 o 
  -1   6   5      361.53      387.51      9.65 o 
   0   6   5       10.37       13.22      3.79 o 
   1   6   5      988.38     1065.94     12.55 o 
   2   6   5      656.58      632.41     11.29 o 
   3   6   5       45.67       51.33      4.06 o 
   4   6   5       19.31       17.09      3.55 o 
   5   6   5        1.42        1.23      4.40 o 
   6   6   5        0.07        1.96      4.71 o 
   7   6   5       62.03       44.66     11.61 o 
   8   6   5      155.11      130.85     19.01 o 
   9   6   5       28.43       24.69     16.29 o 
 -10   7   5        1.78        5.18     17.04 o 
  -9   7   5       34.22       49.70     12.41 o 
  -8   7   5       27.49       39.05     12.38 o 
  -7   7   5       85.62       78.25      8.53 o 
  -6   7   5       20.44       20.54      7.06 o 
  -5   7   5       33.16       37.89      6.45 o 
  -4   7   5      251.99      266.47      9.92 o 
  -3   7   5      662.95      687.07     11.32 o 
  -2   7   5      211.70      217.42     10.44 o 
  -1   7   5      305.25      332.15      8.95 o 
   0   7   5      726.78      774.84     10.92 o 
   1   7   5       47.72       64.07      4.54 o 
   2   7   5      201.11      223.07      6.58 o 
   3   7   5       42.26       46.68      3.73 o 
   4   7   5       99.47      100.97      4.85 o 
   5   7   5      320.53      324.97      9.44 o 
   6   7   5        4.15        4.70      4.46 o 
   7   7   5       26.29       30.12     15.80 o 
   8   7   5       15.90        7.65     14.07 o 
   9   7   5       12.38       14.81     15.31 o 
 -10   8   5        0.11       12.84     17.28 o 
  -9   8   5       51.68       35.47     12.51 o 
  -8   8   5      100.26      107.72     13.78 o 
  -7   8   5       21.64       19.09     10.79 o 
  -6   8   5       14.93       17.18      5.84 o 
  -5   8   5       46.50       45.01      6.34 o 
  -4   8   5       33.03       30.95      5.44 o 
  -3   8   5      335.67      324.57      7.40 o 
  -2   8   5      734.05      730.30      9.34 o 
  -1   8   5        1.12        6.44      3.56 o 
   0   8   5       15.55       13.33      1.62 o 
   1   8   5        0.86        0.22      2.52 o 
   2   8   5      630.80      661.65      8.66 o 
   3   8   5       58.16       59.56      3.65 o 
   4   8   5       46.43       41.95      3.39 o 
   5   8   5       12.52       11.56      3.26 o 
   6   8   5        0.59        3.21      3.79 o 
   7   8   5        9.38        6.67     15.06 o 
   8   8   5       30.64       32.10     16.29 o 
   9   8   5       12.07        2.47     15.80 o 
  -9   9   5        1.07        5.04     11.09 o 
  -8   9   5        2.25        5.42     11.27 o 
  -7   9   5        4.33        1.35      7.65 o 
  -6   9   5       29.82       32.12      6.01 o 
  -5   9   5       66.77       61.69      7.01 o 
  -4   9   5       77.56       85.68      6.82 o 
  -3   9   5        7.33       12.56      2.88 o 
  -2   9   5      125.31      116.60      4.24 o 
  -1   9   5        0.48        1.58      2.77 o 
   0   9   5      198.42      204.43      5.34 o 
   1   9   5      100.91       97.36      5.17 o 
   2   9   5        0.20        0.00      2.71 o 
   3   9   5      147.59      138.41      3.15 o 
   4   9   5       47.92       40.48      6.99 o 
   5   9   5       53.76       54.20      9.95 o 
   6   9   5        5.57        0.00     13.33 o 
   7   9   5        0.26        3.70     15.06 o 
   8   9   5        7.69        2.47     14.07 o 
   9   9   5        8.54       11.36     15.06 o 
  -9  10   5        8.04       10.82     11.72 o 
  -8  10   5       39.59       43.56     12.87 o 
  -7  10   5        5.40        5.92      7.63 o 
  -6  10   5       93.81       92.37      7.70 o 
  -5  10   5        2.50        2.93      5.67 o 
  -4  10   5      175.47      187.44      5.76 o 
  -3  10   5      214.85      229.10     10.66 o 
  -2  10   5      126.58      116.52      4.51 o 
  -1  10   5        9.30        6.16      3.54 o 
   0  10   5      303.64      297.38      7.79 o 
   1  10   5       53.63       53.16      3.99 o 
   2  10   5       21.62       22.82      2.80 o 
   3  10   5       24.77       20.68      4.55 o 
   4  10   5       14.38        7.93      4.82 o 
   5  10   5       94.65       86.66     11.08 o 
   6  10   5       53.03       55.50     13.95 o 
   7  10   5       32.23       16.79     17.53 o 
   8  10   5        0.38        9.13     14.07 o 
  -9  11   5        0.01        0.00      9.85 o 
  -8  11   5        4.66        9.78      7.76 o 
  -7  11   5        0.02        0.34      7.80 o 
  -6  11   5        3.23        4.85      7.06 o 
  -5  11   5       26.96       25.73      9.90 o 
  -4  11   5      202.89      185.47      5.79 o 
  -3  11   5      312.38      315.88     11.86 o 
  -2  11   5      128.18      128.80      7.84 o 
  -1  11   5      206.01      208.49      7.38 o 
   0  11   5       31.30       31.02      4.06 o 
   1  11   5       77.40       75.56      4.46 o 
   2  11   5      136.10      134.27      4.84 o 
   3  11   5        8.77        4.85      5.15 o 
   4  11   5      228.88      243.16     11.19 o 
   5  11   5        7.45        4.46      6.01 o 
   6  11   5        2.83        5.46      9.76 o 
   7  11   5        1.59        6.91     17.53 o 
   8  11   5        2.17        8.15     16.79 o 
  -9  12   5       14.63       13.29     12.04 o 
  -8  12   5        0.29        0.00      7.48 o 
  -7  12   5       39.83       42.49      8.48 o 
  -6  12   5        0.33        4.34      9.42 o 
  -5  12   5       40.44       46.52      5.79 o 
  -4  12   5       97.14       90.72      8.50 o 
  -3  12   5        7.62       11.75      5.82 o 
  -2  12   5       17.29       10.11      5.39 o 
  -1  12   5       11.09        8.01      3.88 o 
   0  12   5        8.41        9.63      3.62 o 
   1  12   5       26.73       30.69      3.91 o 
   2  12   5      107.66      100.21      5.99 o 
   3  12   5       59.94       60.91      6.62 o 
   4  12   5       96.63      108.24      8.59 o 
   5  12   5       28.15       32.70      6.67 o 
   6  12   5        7.42        5.75      6.75 o 
   7  12   5        3.88        0.00     16.05 o 
   8  12   5        1.88       10.86     19.50 o 
  -9  13   5        4.07        0.00     16.05 o 
  -8  13   5        4.74        0.78      8.18 o 
  -7  13   5        7.18        6.99      8.07 o 
  -6  13   5       44.09       43.83     11.53 o 
  -5  13   5       16.73       13.05      9.86 o 
  -4  13   5      148.67      157.68     12.74 o 
  -3  13   5       55.06       51.21      6.53 o 
  -2  13   5        9.01       12.52      5.55 o 
  -1  13   5       24.36       21.63      6.13 o 
   0  13   5       26.92       26.82      3.93 o 
   1  13   5        1.63        0.61      3.38 o 
   2  13   5       82.43       92.61      7.48 o 
   3  13   5       62.71       69.36      7.27 o 
   4  13   5        3.91        3.88      6.40 o 
   5  13   5       62.25       68.79      8.28 o 
   6  13   5        1.26        2.70      7.43 o 
   7  13   5        4.48       10.12     16.29 o 
   8  13   5        0.02        7.41     15.06 o 
  -9  14   5        2.03        3.95     16.29 o 
  -8  14   5       13.52       15.33      8.50 o 
  -7  14   5        0.00        4.03      8.15 o 
  -6  14   5        5.39        2.85     10.37 o 
  -5  14   5       35.92       44.52      9.69 o 
  -4  14   5       90.37       73.97     11.17 o 
  -3  14   5      345.87      355.41     11.45 o 
  -2  14   5      113.58      107.80      7.14 o 
  -1  14   5       26.11       32.06      6.13 o 
   0  14   5       91.51       86.07      5.08 o 
   1  14   5      131.94      134.45      5.82 o 
   2  14   5      442.77      449.84     13.37 o 
   3  14   5      752.22      752.79     17.56 o 
   4  14   5      108.09      119.54      9.52 o 
   5  14   5      127.58      152.47     10.49 o 
   6  14   5       46.85       57.04      9.68 o 
   7  14   5        0.49        0.00     18.52 o 
   8  14   5        0.05        0.00     19.75 o 
  -8  15   5        0.91        3.19      8.63 o 
  -7  15   5        0.73        0.00      8.29 o 
  -6  15   5        0.11        0.00      9.77 o 
  -5  15   5       78.59       66.12     11.70 o 
  -4  15   5      391.35      388.11     21.11 o 
  -3  15   5      237.50      232.31     11.51 o 
  -2  15   5      206.20      209.02     10.73 o 
  -1  15   5      744.92      727.99     17.15 o 
   0  15   5      285.79      283.15      9.23 o 
   1  15   5       85.85       89.00      5.47 o 
   2  15   5       47.62       49.81      8.48 o 
   3  15   5      250.90      268.17     12.29 o 
   4  15   5       99.19       98.19     11.33 o 
   5  15   5        0.20        2.47      7.01 o 
   6  15   5        8.87       14.72      8.15 o 
   7  15   5        0.05        0.00     17.53 o 
   8  15   5        0.48        0.00     16.29 o 
  -8  16   5        3.66        0.00      8.66 o 
  -7  16   5       21.72       39.87      9.19 o 
  -6  16   5        1.63        2.26      9.38 o 
  -5  16   5        0.27        0.00      9.86 o 
  -4  16   5        0.01        0.00      9.42 o 
  -3  16   5      410.53      418.01     18.37 o 
  -2  16   5      250.80      281.06     11.98 o 
  -1  16   5     1471.78     1387.11     47.40 o 
   0  16   5      119.26      117.29      5.97 o 
   1  16   5     2044.53     2109.75     22.94 o 
   2  16   5       10.18       11.21      6.24 o 
   3  16   5      876.25      882.03     17.42 o 
   4  16   5        8.23        5.17      7.05 o 
   5  16   5       38.08       37.50      7.99 o 
   6  16   5       16.04       15.43      9.68 o 
   7  16   5       30.71       23.70     18.27 o 
  -8  17   5        1.01        0.00     10.71 o 
  -7  17   5        0.40        9.68      8.33 o 
  -6  17   5        9.50       10.76      9.70 o 
  -5  17   5       20.26       21.19     10.30 o 
  -4  17   5       13.16       15.33      9.00 o 
  -3  17   5       10.69        2.10      8.73 o 
  -2  17   5       61.83       73.75      8.21 o 
  -1  17   5      764.94      774.67     21.65 o 
   0  17   5      470.28      482.04      9.94 o 
   1  17   5       77.43       73.70      5.70 o 
   2  17   5        9.03        7.45      6.92 o 
   3  17   5      157.43      171.48      9.41 o 
   4  17   5      138.13      148.29     11.01 o 
   5  17   5       48.45       55.85      8.42 o 
   6  17   5        0.07        2.88      8.79 o 
   7  17   5        0.86        2.96     19.50 o 
  -7  18   5        0.27        0.00      8.85 o 
  -6  18   5       35.09       30.63     11.60 o 
  -5  18   5        7.14        4.35     10.99 o 
  -4  18   5       13.28       22.95     11.44 o 
  -3  18   5        0.34        0.00      9.06 o 
  -2  18   5       23.61       16.31      7.77 o 
  -1  18   5       57.51       65.21      9.55 o 
   0  18   5      130.50      114.31      5.37 o 
   1  18   5      226.95      225.87      7.92 o 
   2  18   5        2.11        3.11      6.88 o 
   3  18   5        9.64        8.88      6.71 o 
   4  18   5       30.98       30.93      8.27 o 
   5  18   5        0.05        2.82      6.79 o 
   6  18   5       30.98       35.90     24.81 o 
   7  18   5        6.84        6.17     19.01 o 
  -7  19   5        1.95        0.00      8.94 o 
  -6  19   5       38.26       53.94     12.58 o 
  -5  19   5        2.31        0.00      9.66 o 
  -4  19   5       43.24       53.43     13.83 o 
  -3  19   5        2.89        0.00      9.25 o 
  -2  19   5        8.22        6.91      9.88 o 
  -1  19   5       57.63       59.06      7.18 o 
   0  19   5      189.42      179.94      9.48 o 
   1  19   5        1.79        3.43      4.03 o 
   2  19   5        0.09        1.04      6.98 o 
   3  19   5        3.21        0.00      9.67 o 
   4  19   5        0.03        0.24      6.91 o 
   5  19   5        0.40        1.91      7.00 o 
   6  19   5        0.50        3.07      9.48 o 
   7  19   5       11.47       26.17     17.04 o 
  -7  20   5        6.10        2.93      9.44 o 
  -6  20   5        3.60        0.00     11.15 o 
  -5  20   5       18.40       21.97     10.30 o 
  -4  20   5        7.36        4.20      9.60 o 
  -3  20   5       13.49       12.10     11.85 o 
  -2  20   5        0.05        2.47      7.59 o 
  -1  20   5       39.09       50.13      7.10 o 
   0  20   5       57.00       44.68      8.11 o 
   1  20   5       31.76       23.70     13.33 o 
   2  20   5        1.95        0.00     10.86 o 
   3  20   5        9.44        5.35      9.49 o 
   4  20   5        2.20        0.00      7.24 o 
   5  20   5       22.18       30.45      8.57 o 
   6  20   5        4.49        3.04     10.56 o 
  -6  21   5        4.38       10.12     11.70 o 
  -5  21   5       14.74       13.55     10.99 o 
  -4  21   5        1.98        6.83     10.65 o 
  -3  21   5        6.31        4.94     11.85 o 
  -2  21   5       31.97       28.42      8.95 o 
  -1  21   5        4.90        6.13      7.39 o 
   0  21   5       82.06       84.56     10.00 o 
   1  21   5       44.21       50.61     13.83 o 
   2  21   5        2.36        0.00     11.60 o 
   3  21   5       26.45       19.89      9.35 o 
   4  21   5        4.70        2.95      7.96 o 
   5  21   5        0.50        5.86      8.45 o 
   6  21   5        3.92        0.00     14.07 o 
  -6  22   5        2.01        0.00     11.86 o 
  -5  22   5        9.06       13.44     10.21 o 
  -4  22   5        0.43        0.00     11.35 o 
  -3  22   5        0.78        0.00     13.33 o 
  -2  22   5       34.45       45.92      9.35 o 
  -1  22   5        0.06        4.94      7.17 o 
   0  22   5        3.40       10.16      6.35 o 
   1  22   5        8.52        3.95     11.85 o 
   2  22   5        2.13        0.00     10.12 o 
   3  22   5        1.84       10.23      9.76 o 
   4  22   5        8.04        5.31      9.31 o 
   5  22   5        3.90        7.27      8.40 o 
  -5  23   5        6.44       16.34     12.94 o 
  -4  23   5        5.09        3.12      9.85 o 
  -3  23   5       44.91       31.11     14.07 o 
  -2  23   5        3.22        6.07      8.40 o 
  -1  23   5        6.95       10.99      7.98 o 
   0  23   5        0.00        7.65     11.60 o 
   1  23   5       14.01       32.59     13.83 o 
   2  23   5       27.30       29.38     11.60 o 
   3  23   5        3.94        0.00      9.53 o 
   4  23   5        9.36        2.94      9.86 o 
   5  23   5        5.48        2.86     10.37 o 
  -5  24   5        3.53        3.15     12.63 o 
  -4  24   5        3.29        0.45     10.79 o 
  -3  24   5        7.47        6.91     13.33 o 
  -2  24   5       11.05       14.29      8.48 o 
  -1  24   5        7.81        0.00     14.81 o 
   0  24   5        9.98       12.34     13.33 o 
   1  24   5        3.31        2.47     12.10 o 
   2  24   5       23.40       20.00     12.59 o 
   3  24   5       13.63        7.60     10.20 o 
   4  24   5        0.29        3.95     13.58 o 
  -4  25   5        3.40        2.48     12.02 o 
  -3  25   5        0.90        9.33      9.68 o 
  -2  25   5        0.72       10.48      9.55 o 
  -1  25   5        4.28        6.42     13.09 o 
   0  25   5       10.58        0.74     13.09 o 
   1  25   5       10.43       20.49     12.34 o 
   2  25   5       11.30       11.48      9.72 o 
   3  25   5        0.16        0.00     13.33 o 
  -3  26   5        2.11        4.51     11.04 o 
  -2  26   5       35.00       55.80     15.31 o 
  -1  26   5        5.26        4.44     12.59 o 
   0  26   5        2.05        6.67     13.33 o 
   1  26   5        3.15        0.00     12.84 o 
   2  26   5       20.93       11.60     12.84 o 
  -1  27   5        1.10       14.81     14.07 o 
   0  27   5       60.84       67.89     16.05 o 
   1  27   5        4.95        0.00     14.57 o 
 -10   0   6       88.58       99.74     23.45 o 
  -9   0   6       10.41       19.26     14.57 o 
  -8   0   6        6.27        3.95     15.55 o 
  -7   0   6        2.98        0.00      8.06 o 
  -6   0   6        1.23        0.00      8.30 o 
  -5   0   6      257.19      278.99     21.11 o 
  -4   0   6        0.12        1.39      6.99 o 
  -3   0   6        5.16        6.17      7.16 o 
  -2   0   6       80.05       87.40      8.12 o 
  -1   0   6      242.39      236.89     11.21 o 
   0   0   6      113.56      130.65      7.41 o 
   1   0   6      221.93      234.64      9.26 o 
   2   0   6        5.93        3.29      4.72 o 
   3   0   6      170.30      168.70      6.97 o 
   4   0   6        5.38        4.10      4.75 o 
   5   0   6      883.43      911.69     17.43 o 
   6   0   6        7.35        4.50      7.57 o 
   7   0   6        0.00        1.23     11.36 o 
   8   0   6        0.16        0.00     13.09 o 
   9   0   6        3.32        1.48     15.06 o 
 -10   1   6        2.06       11.52     12.11 o 
  -9   1   6       35.06       33.08     13.62 o 
  -8   1   6        6.12       16.17     12.05 o 
  -7   1   6        0.02        0.00      6.04 o 
  -6   1   6       50.49       43.16      7.00 o 
  -5   1   6      116.70      111.46      7.75 o 
  -4   1   6       69.42       74.64      6.36 o 
  -3   1   6       73.31       60.24      7.07 o 
  -2   1   6        0.63        1.74      3.90 o 
  -1   1   6      328.27      353.22      9.34 o 
   0   1   6       35.59       39.08      4.12 o 
   1   1   6      123.46      146.03      5.46 o 
   2   1   6        5.46        3.79      3.43 o 
   3   1   6       25.41       31.12      2.99 o 
   4   1   6       57.80       55.79      4.24 o 
   5   1   6      207.17      225.82      6.80 o 
   6   1   6       17.26       16.27      4.02 o 
   7   1   6        8.70        3.21      8.47 o 
   8   1   6        6.04        9.57     12.22 o 
   9   1   6        2.45        4.04     11.61 o 
 -10   2   6        2.32        6.37     12.51 o 
  -9   2   6        2.84        2.06     12.44 o 
  -8   2   6        0.01        0.00     11.41 o 
  -7   2   6        4.15        4.94      7.52 o 
  -6   2   6       25.24       23.06      6.26 o 
  -5   2   6       14.18       17.11      5.99 o 
  -4   2   6      387.24      368.46     15.05 o 
  -3   2   6       50.45       44.46      6.12 o 
  -2   2   6       41.56       43.89      5.53 o 
  -1   2   6        0.18        3.94      4.26 o 
   0   2   6      339.66      347.63     11.97 o 
   1   2   6        3.39        0.00      3.86 o 
   2   2   6      254.88      263.72      7.96 o 
   3   2   6       32.17       30.82      2.82 o 
   4   2   6       25.63       14.50      3.40 o 
   5   2   6       53.11       45.00      4.79 o 
   6   2   6       16.64        8.59      4.29 o 
   7   2   6        1.43        0.98      8.98 o 
   8   2   6        0.02        0.00     10.30 o 
   9   2   6        2.29       13.59     11.76 o 
 -10   3   6        9.16        2.72     18.76 o 
  -9   3   6        4.82       10.67     11.56 o 
  -8   3   6        7.89        7.93     11.08 o 
  -7   3   6       54.93       59.57      8.71 o 
  -6   3   6      166.08      165.99     10.95 o 
  -5   3   6      101.58      101.38      7.89 o 
  -4   3   6      249.32      243.15     10.75 o 
  -3   3   6      108.28      106.86     10.49 o 
  -2   3   6       27.84       36.99      5.55 o 
  -1   3   6       47.03       43.93      5.40 o 
   0   3   6       21.12       14.82      4.22 o 
   1   3   6       15.74       17.73      3.79 o 
   2   3   6      167.93      173.88      6.89 o 
   3   3   6      114.46      121.66      5.24 o 
   4   3   6       11.24        7.66      3.17 o 
   5   3   6      100.09       76.29      6.20 o 
   6   3   6        4.61        6.04      4.52 o 
   7   3   6        0.00        0.67      8.20 o 
   8   3   6        7.21        6.13      9.63 o 
   9   3   6        7.28        6.30     10.65 o 
 -10   4   6       18.01        8.39     19.75 o 
  -9   4   6        3.76        5.57     12.34 o 
  -8   4   6       17.95        0.99     12.13 o 
  -7   4   6      100.12      105.70     19.50 o 
  -6   4   6      490.28      461.56     16.02 o 
  -5   4   6      196.01      190.74      9.10 o 
  -4   4   6      230.40      226.53     13.14 o 
  -3   4   6      256.44      248.75     12.83 o 
  -2   4   6      103.74       90.46      5.98 o 
  -1   4   6        0.80        0.13      4.58 o 
   0   4   6        0.49        0.00      3.93 o 
   1   4   6      172.21      176.83      6.53 o 
   2   4   6      720.75      722.08     12.57 o 
   3   4   6        0.08        1.35      3.46 o 
   4   4   6       46.86       66.54      5.34 o 
   5   4   6       10.25        4.81      3.55 o 
   6   4   6       24.54       16.19      4.27 o 
   7   4   6        3.00       10.16      9.66 o 
   8   4   6        1.93        2.98     10.73 o 
   9   4   6        8.08        0.00     18.02 o 
 -10   5   6       12.61       20.49     20.00 o 
  -9   5   6       49.85       33.14     10.91 o 
  -8   5   6        6.17       16.28     10.47 o 
  -7   5   6      278.56      253.55     17.16 o 
  -6   5   6      124.58      105.65      8.17 o 
  -5   5   6       91.55       83.71     10.41 o 
  -4   5   6       97.03       95.30     17.28 o 
  -3   5   6        5.10        8.71      5.11 o 
  -2   5   6      177.71      182.00      7.35 o 
  -1   5   6        7.46        7.61      4.18 o 
   0   5   6      317.40      320.65      7.94 o 
   1   5   6        5.27        7.53      3.50 o 
   2   5   6      234.11      239.73      7.97 o 
   3   5   6       58.01       50.28      4.86 o 
   4   5   6      113.26      116.86      5.85 o 
   5   5   6      162.81      161.09      8.41 o 
   6   5   6       10.04        4.13      4.15 o 
   7   5   6        2.37        0.21      9.17 o 
   8   5   6       33.29       26.90     12.06 o 
   9   5   6        6.65        6.17     17.78 o 
  -9   6   6        2.89        4.83     11.38 o 
  -8   6   6        1.67        3.49     10.96 o 
  -7   6   6       79.54       95.14     13.70 o 
  -6   6   6       11.30       10.30      7.03 o 
  -5   6   6      115.00      117.62     11.73 o 
  -4   6   6      164.92      162.37      8.88 o 
  -3   6   6       75.02       88.17      7.90 o 
  -2   6   6       37.45       38.57      5.34 o 
  -1   6   6       98.71      109.40      6.04 o 
   0   6   6       30.40       36.20      4.61 o 
   1   6   6      733.64      787.73     12.30 o 
   2   6   6      133.89      152.76      5.69 o 
   3   6   6       99.05      106.86      5.81 o 
   4   6   6      259.89      241.66      8.09 o 
   5   6   6        0.38        2.85      4.19 o 
   6   6   6       30.57       25.43      5.47 o 
   7   6   6        5.01        6.72      8.90 o 
   8   6   6        1.18        0.00     14.07 o 
  -9   7   6       56.38       41.84     11.78 o 
  -8   7   6       30.30       32.01     25.43 o 
  -7   7   6      235.45      237.85     17.81 o 
  -6   7   6       40.36       25.84      7.01 o 
  -5   7   6        5.60        6.69      6.45 o 
  -4   7   6       43.44       41.77      6.14 o 
  -3   7   6       15.03       14.96      3.78 o 
  -2   7   6      419.15      406.55     10.99 o 
  -1   7   6       35.81       39.59      4.74 o 
   0   7   6       19.78       26.20      3.84 o 
   1   7   6      122.82      125.09      3.27 o 
   2   7   6        3.32        3.58      3.23 o 
   3   7   6      492.97      483.20     10.25 o 
   4   7   6      129.20      133.25      6.27 o 
   5   7   6       31.24       34.27      4.61 o 
   6   7   6        6.41        8.41      8.93 o 
   7   7   6        8.05        1.70     10.30 o 
   8   7   6        0.00        1.23     16.05 o 
  -9   8   6        2.83        2.68     12.39 o 
  -8   8   6        3.00        3.07     11.25 o 
  -7   8   6        1.94        4.34     10.98 o 
  -6   8   6      164.19      178.61     11.14 o 
  -5   8   6       23.26       26.12      6.37 o 
  -4   8   6       27.66       25.79      4.22 o 
  -3   8   6       77.49       73.84      4.82 o 
  -2   8   6        0.94        1.57      2.76 o 
  -1   8   6        4.20        5.42      3.96 o 
   0   8   6       59.39       58.58      4.46 o 
   1   8   6       28.39       35.62      3.48 o 
   2   8   6      296.60      309.10      7.91 o 
   3   8   6      238.87      226.46      7.33 o 
   4   8   6      187.08      175.10      5.92 o 
   5   8   6       18.60       14.72      3.53 o 
   6   8   6        8.84        7.30      7.51 o 
   7   8   6        3.42        0.00     13.83 o 
   8   8   6       10.11       10.37     15.06 o 
  -9   9   6        0.00        2.24     11.31 o 
  -8   9   6        1.67        0.00     11.25 o 
  -7   9   6       12.34       18.27     10.97 o 
  -6   9   6       58.18       53.66      6.91 o 
  -5   9   6        8.73        9.42      5.69 o 
  -4   9   6       18.31       24.73      4.12 o 
  -3   9   6      130.89      129.00      5.51 o 
  -2   9   6       55.80       44.84      3.14 o 
  -1   9   6       20.67       17.51      3.35 o 
   0   9   6       22.24       22.46      1.84 o 
   1   9   6      169.87      158.61      5.10 o 
   2   9   6       28.79       23.98      3.53 o 
   3   9   6       44.04       39.37      3.14 o 
   4   9   6        5.87       10.03      2.65 o 
   5   9   6       68.57       59.04     10.87 o 
   6   9   6       11.40       11.23      9.72 o 
   7   9   6        4.46        2.22     15.31 o 
   8   9   6        8.13        0.00     17.78 o 
  -9  10   6        4.60        2.39     13.11 o 
  -8  10   6       24.14       32.45     12.39 o 
  -7  10   6        5.08        9.65     11.09 o 
  -6  10   6        3.39        5.15      6.61 o 
  -5  10   6       24.50       26.74      6.17 o 
  -4  10   6       13.01        7.49      3.24 o 
  -3  10   6      689.09      684.92     10.05 o 
  -2  10   6      294.47      307.90      8.27 o 
  -1  10   6      183.69      196.04      6.11 o 
   0  10   6       39.01       32.68      3.51 o 
   1  10   6       23.37       13.79      4.12 o 
   2  10   6       80.56       76.54      5.11 o 
   3  10   6        1.99        1.56      1.79 o 
   4  10   6       16.36        8.85      6.11 o 
   5  10   6        2.22        4.17      5.86 o 
   6  10   6       11.74       25.92     14.57 o 
   7  10   6        0.31        0.00     13.58 o 
   8  10   6        8.21       13.33     18.27 o 
  -9  11   6        9.48        5.18     16.29 o 
  -8  11   6        1.58        8.17     11.18 o 
  -7  11   6        0.60        5.13      7.99 o 
  -6  11   6        2.07        5.46      9.59 o 
  -5  11   6       21.70       20.97      4.84 o 
  -4  11   6      167.19      157.55      6.66 o 
  -3  11   6       41.30       36.86      3.60 o 
  -2  11   6      322.63      310.48      7.47 o 
  -1  11   6       11.37       16.03      4.43 o 
   0  11   6        1.46        3.02      3.83 o 
   1  11   6        1.14        0.83      3.83 o 
   2  11   6       92.08       85.12      5.03 o 
   3  11   6       31.40       33.04      6.92 o 
   4  11   6      142.85      152.36      9.99 o 
   5  11   6       17.10       13.72      6.27 o 
   6  11   6       39.74       15.31     14.07 o 
   7  11   6        3.57        0.00     14.07 o 
   8  11   6        1.09        0.00     17.04 o 
  -9  12   6        0.61        2.96     18.02 o 
  -8  12   6       11.16       11.41     11.31 o 
  -7  12   6        1.55        0.00      7.88 o 
  -6  12   6       85.68       77.95     11.08 o 
  -5  12   6        0.44        0.24      3.05 o 
  -4  12   6       63.47       52.43      4.15 o 
  -3  12   6      119.54      130.66      9.37 o 
  -2  12   6       96.24       96.19      7.63 o 
  -1  12   6      236.19      261.16      8.73 o 
   0  12   6       55.31       55.78      5.10 o 
   1  12   6        7.99        8.76      4.10 o 
   2  12   6       23.03       17.11      3.39 o 
   3  12   6       14.39        8.79      6.30 o 
   4  12   6        2.32        5.48      6.48 o 
   5  12   6       47.94       64.75      9.64 o 
   6  12   6        2.67        2.54      7.55 o 
   7  12   6        4.22        9.13     18.02 o 
   8  12   6        0.45        0.00     16.05 o 
  -8  13   6        2.03        5.95      7.92 o 
  -7  13   6        6.77        5.22      8.15 o 
  -6  13   6        1.41        1.21      9.58 o 
  -5  13   6       69.95       63.34     10.91 o 
  -4  13   6       24.51       23.36      9.86 o 
  -3  13   6        4.04        3.23      6.79 o 
  -2  13   6      163.55      161.06      9.11 o 
  -1  13   6      272.08      245.81     11.15 o 
   0  13   6      510.28      519.77     10.84 o 
   1  13   6       90.72       83.01      5.54 o 
   2  13   6        1.41        1.88      2.64 o 
   3  13   6      112.14      101.98      8.69 o 
   4  13   6        0.08        5.72      7.41 o 
   5  13   6      156.12      148.70     10.33 o 
   6  13   6       22.19       31.58      8.53 o 
   7  13   6        6.98       11.85     16.79 o 
  -8  14   6        0.01        4.87      9.00 o 
  -7  14   6        3.29        4.18      8.69 o 
  -6  14   6       25.77       22.61     11.93 o 
  -5  14   6        0.01        0.00      9.55 o 
  -4  14   6      169.87      148.33     13.51 o 
  -3  14   6       23.55       15.74      6.46 o 
  -2  14   6       70.35       65.34      7.59 o 
  -1  14   6       69.85       70.64      7.86 o 
   0  14   6        7.03        6.11      4.06 o 
   1  14   6      212.67      220.30      7.65 o 
   2  14   6       83.12       83.01      4.07 o 
   3  14   6       19.53       11.47      6.56 o 
   4  14   6      118.05      131.87     10.28 o 
   5  14   6      157.65      166.62     11.47 o 
   6  14   6       37.54       36.62      9.41 o 
   7  14   6        0.90        2.72     19.01 o 
  -8  15   6       18.49       40.64     10.24 o 
  -7  15   6        1.64        6.77      9.02 o 
  -6  15   6       42.33       43.72     11.56 o 
  -5  15   6       88.89      107.30     13.16 o 
  -4  15   6       98.75       73.48     11.17 o 
  -3  15   6        0.22        4.17      6.32 o 
  -2  15   6      414.64      412.26     14.90 o 
  -1  15   6       10.12       15.95      6.94 o 
   0  15   6      131.59      132.42      6.26 o 
   1  15   6       70.69       62.91      5.27 o 
   2  15   6      288.91      316.58     12.49 o 
   3  15   6        1.28        0.74      6.60 o 
   4  15   6      166.50      172.08     11.79 o 
   5  15   6      135.19      166.19     11.44 o 
   6  15   6        1.34        8.15      8.72 o 
   7  15   6        2.25       12.34     15.55 o 
  -8  16   6       38.14       32.27     18.64 o 
  -7  16   6        3.97        3.04      9.02 o 
  -6  16   6       18.92       25.92     11.52 o 
  -5  16   6        5.39        2.67     11.26 o 
  -4  16   6      107.72      128.43     13.76 o 
  -3  16   6      119.70      130.52      9.82 o 
  -2  16   6      171.91      162.48     10.65 o 
  -1  16   6        9.33        5.02      6.67 o 
   0  16   6      468.43      487.53     10.25 o 
   1  16   6      104.08       97.76      5.80 o 
   2  16   6      174.36      158.99      9.76 o 
   3  16   6        6.43       11.24      7.04 o 
   4  16   6      188.12      173.83     11.77 o 
   5  16   6        4.56        5.23      6.96 o 
   6  16   6        0.77        2.41      8.63 o 
   7  16   6        1.56        0.00     19.75 o 
  -7  17   6        3.15        0.00      9.50 o 
  -6  17   6       31.96       34.40     11.31 o 
  -5  17   6        0.05        4.92      9.96 o 
  -4  17   6       20.37       25.09     10.20 o 
  -3  17   6       37.35       43.51     10.47 o 
  -2  17   6       23.04       18.56      7.37 o 
  -1  17   6       17.40       10.59      6.30 o 
   0  17   6      349.09      326.14     15.18 o 
   1  17   6       21.12       27.08      4.40 o 
   2  17   6      348.24      351.67     12.99 o 
   3  17   6       49.46       32.45     10.26 o 
   4  17   6       11.91       18.90      7.86 o 
   5  17   6       75.65       79.55      9.84 o 
   6  17   6        2.22        0.00     12.22 o 
  -7  18   6       24.10       18.80      9.61 o 
  -6  18   6        0.39        0.00     11.43 o 
  -5  18   6       16.31       28.81     11.27 o 
  -4  18   6        9.88        9.46      9.96 o 
  -3  18   6       77.71       67.28     13.46 o 
  -2  18   6        8.75        2.35      7.25 o 
  -1  18   6      201.36      217.36     11.44 o 
   0  18   6      101.68      115.65      8.65 o 
   1  18   6      266.72      271.70     11.20 o 
   2  18   6       38.04       55.67     10.21 o 
   3  18   6       14.54       11.25      9.83 o 
   4  18   6       13.49       14.49      8.02 o 
   5  18   6       11.93       11.71      7.76 o 
   6  18   6        2.17        0.79      9.66 o 
  -7  19   6        0.01        6.94     10.01 o 
  -6  19   6        0.10        2.16     12.11 o 
  -5  19   6        5.77       11.84     11.14 o 
  -4  19   6        5.83       12.65      9.51 o 
  -3  19   6        0.17        0.00      9.25 o 
  -2  19   6        7.56        9.43      7.07 o 
  -1  19   6       33.53       32.03      7.79 o 
   0  19   6       33.61       36.28      7.14 o 
   1  19   6      258.84      283.92     10.14 o 
   2  19   6        6.38        4.57      9.51 o 
   3  19   6      194.92      198.78     12.98 o 
   4  19   6        6.41        4.32      8.33 o 
   5  19   6        4.33        3.44      7.80 o 
   6  19   6        0.53        3.41     10.43 o 
  -6  20   6        2.27        0.00     12.92 o 
  -5  20   6       16.47       14.74     11.35 o 
  -4  20   6        0.40        3.23     10.44 o 
  -3  20   6        2.13        6.49      9.96 o 
  -2  20   6        6.34        0.00      6.73 o 
  -1  20   6       15.63       28.95      7.03 o 
   0  20   6        2.60        5.20      6.23 o 
   1  20   6        1.54        4.35      9.17 o 
   2  20   6        5.99       10.41      9.37 o 
   3  20   6       45.30       39.68      8.21 o 
   4  20   6        2.36        1.70      8.29 o 
   5  20   6        5.81        1.13      7.82 o 
  -6  21   6        0.08        0.00     11.56 o 
  -5  21   6        0.02        0.00     11.31 o 
  -4  21   6       17.90       12.98     10.56 o 
  -3  21   6        7.29        9.46      9.76 o 
  -2  21   6       50.66       40.68      8.16 o 
  -1  21   6        0.09        1.94      6.35 o 
   0  21   6        1.78        3.68      6.01 o 
   1  21   6       30.03       41.63     10.96 o 
   2  21   6       27.56       36.24     10.01 o 
   3  21   6        0.00        0.00      8.28 o 
   4  21   6        0.66        0.00      8.68 o 
   5  21   6        2.98        5.29      9.00 o 
  -5  22   6        6.98        3.93     11.68 o 
  -4  22   6        0.06       12.95     12.47 o 
  -3  22   6        0.70        2.51      8.47 o 
  -2  22   6       12.57       13.18      7.47 o 
  -1  22   6        2.04        8.85      6.44 o 
   0  22   6        2.16        0.00      9.67 o 
   1  22   6        3.63        8.91      9.95 o 
   2  22   6       47.28       39.56     11.28 o 
   3  22   6        1.63        4.70      8.85 o 
   4  22   6       14.85        9.13      7.80 o 
   5  22   6        3.49       11.82     11.41 o 
  -5  23   6        1.36        0.00     12.40 o 
  -4  23   6        4.57        8.09     10.72 o 
  -3  23   6        0.27        3.76      7.88 o 
  -2  23   6       16.53       17.37      8.70 o 
  -1  23   6        1.52       11.22     10.50 o 
   0  23   6        0.01        6.09      9.61 o 
   1  23   6        8.33       15.20     14.32 o 
   2  23   6       26.41       31.40     10.78 o 
   3  23   6        6.06        0.60      9.28 o 
   4  23   6       15.65       23.93     11.66 o 
  -4  24   6        7.56        4.44     15.55 o 
  -3  24   6       14.03       18.65      8.94 o 
  -2  24   6       20.74       31.89     18.39 o 
  -1  24   6        0.00        7.46     11.23 o 
   0  24   6        1.64        0.00     10.37 o 
   1  24   6        8.52       18.99     10.96 o 
   2  24   6        0.01        0.00      9.28 o 
   3  24   6       18.87       26.86     11.46 o 
  -3  25   6       54.25       70.86     18.52 o 
  -2  25   6        9.24        4.69     16.54 o 
  -1  25   6        2.55        3.13     11.33 o 
   0  25   6        7.16        3.64     10.74 o 
   1  25   6        8.24        1.47     11.31 o 
   2  25   6       12.66       22.72     11.23 o 
  -1  26   6       22.03       39.01     15.55 o 
   0  26   6        0.08       10.37     16.29 o 
   1  26   6        9.67        6.17     15.80 o 
  -9   1   7        8.67       17.77     11.74 o 
  -8   1   7        4.94        3.28     12.92 o 
  -7   1   7        2.49        3.27     11.46 o 
  -6   1   7       20.37       21.13     11.28 o 
  -5   1   7       74.34       86.84     11.06 o 
  -4   1   7       35.67       30.37     15.31 o 
  -3   1   7        3.77        3.11      7.77 o 
  -2   1   7      180.95      178.69      8.07 o 
  -1   1   7      129.01      129.25      6.93 o 
   0   1   7        5.91        4.15      4.09 o 
   1   1   7        1.22        0.00      3.29 o 
   2   1   7        1.67        2.11      3.55 o 
   3   1   7       18.98       20.28      3.25 o 
   4   1   7      281.60      279.87      7.93 o 
   5   1   7       52.86       51.31      4.48 o 
   6   1   7       67.32       64.20      8.05 o 
   7   1   7       13.17       21.57     10.63 o 
   8   1   7        0.00        0.00     10.46 o 
   9   1   7       12.68       14.57     19.01 o 
  -9   2   7        5.73       13.96     11.95 o 
  -8   2   7        5.39       13.43     10.41 o 
  -7   2   7        4.91        0.18     11.52 o 
  -6   2   7        0.05        5.33      9.58 o 
  -5   2   7       57.50       47.83     10.47 o 
  -4   2   7      326.79      288.86     23.95 o 
  -3   2   7      501.04      495.80     17.58 o 
  -2   2   7      467.70      488.89     12.03 o 
  -1   2   7       41.82       54.15      5.69 o 
   0   2   7       68.13       66.16      5.06 o 
   1   2   7        2.10        2.59      3.72 o 
   2   2   7       19.79       13.43      4.13 o 
   3   2   7       25.79       26.18      3.20 o 
   4   2   7      363.35      354.23      8.58 o 
   5   2   7       20.57       19.44      4.88 o 
   6   2   7       96.97       89.22      8.47 o 
   7   2   7       38.83       60.63     11.14 o 
   8   2   7        3.92        6.19     10.20 o 
   9   2   7        8.80        6.42     15.31 o 
  -9   3   7        5.46        1.22     11.60 o 
  -8   3   7       12.03       10.90     12.68 o 
  -7   3   7        4.27        5.43     10.13 o 
  -6   3   7       44.13       39.61     12.13 o 
  -5   3   7      239.88      241.47     16.84 o 
  -4   3   7        0.65        5.43     12.34 o 
  -3   3   7      309.52      304.83     14.41 o 
  -2   3   7       25.69       24.36      5.96 o 
  -1   3   7       19.52        9.40      5.35 o 
   0   3   7      279.22      304.85      9.50 o 
   1   3   7        6.41        5.60      4.46 o 
   2   3   7        0.12        0.00      4.57 o 
   3   3   7       49.65       48.83      3.45 o 
   4   3   7      110.43      114.03      5.71 o 
   5   3   7        2.95        0.68      4.23 o 
   6   3   7        0.04        3.05      6.28 o 
   7   3   7        1.12        2.95     10.39 o 
   8   3   7        0.22        0.00     10.46 o 
  -9   4   7        2.21        9.50     11.49 o 
  -8   4   7       38.54       41.02     11.86 o 
  -7   4   7       12.61       12.10     11.87 o 
  -6   4   7      230.58      250.87     19.87 o 
  -5   4   7      763.25      742.45     30.37 o 
  -4   4   7       13.69       19.17      8.13 o 
  -3   4   7      520.36      547.44     17.80 o 
  -2   4   7        4.11        5.96      5.60 o 
  -1   4   7      276.52      293.38     10.74 o 
   0   4   7        0.25        0.19      4.29 o 
   1   4   7      341.82      356.19     13.27 o 
   2   4   7      145.07      145.01      7.44 o 
   3   4   7       14.87       12.86      4.09 o 
   4   4   7       75.26       80.49      5.40 o 
   5   4   7       10.63       11.68      4.52 o 
   6   4   7        0.28        0.00      8.71 o 
   7   4   7        5.58       12.32      9.15 o 
   8   4   7        1.68        0.00     11.43 o 
  -9   5   7        3.05        7.10     13.33 o 
  -8   5   7        5.25        0.62     11.87 o 
  -7   5   7       95.53      107.49     14.91 o 
  -6   5   7       89.43       93.49     13.74 o 
  -5   5   7      300.51      317.28     15.83 o 
  -4   5   7       14.33       10.96      7.62 o 
  -3   5   7      103.98      114.25     10.00 o 
  -2   5   7      351.15      355.59     11.63 o 
  -1   5   7        5.49        0.32      5.00 o 
   0   5   7       14.16       10.59      4.11 o 
   1   5   7        0.00        0.88      4.32 o 
   2   5   7       91.59       98.96      3.82 o 
   3   5   7      217.84      205.05     11.05 o 
   4   5   7        0.47        0.00      4.11 o 
   5   5   7        0.30        0.00      4.00 o 
   6   5   7        4.35        4.06      8.48 o 
   7   5   7        0.22        0.66      8.47 o 
   8   5   7        1.51        0.00     10.96 o 
  -9   6   7        1.38        0.46     12.51 o 
  -8   6   7      120.04      126.39     14.94 o 
  -7   6   7       25.91       21.99     10.77 o 
  -6   6   7      164.77      143.31     15.18 o 
  -5   6   7      324.47      323.29     15.83 o 
  -4   6   7       89.33       80.14      7.02 o 
  -3   6   7       16.84        8.36      6.42 o 
  -2   6   7        0.31        4.53      5.41 o 
  -1   6   7      122.25      120.26      7.75 o 
   0   6   7        5.67        9.22      4.23 o 
   1   6   7      319.25      304.88     11.14 o 
   2   6   7       58.59       59.45     10.00 o 
   3   6   7       15.63       12.84      5.57 o 
   4   6   7        3.46        4.46      4.28 o 
   5   6   7        1.57        0.00      4.53 o 
   6   6   7        7.81       11.24      9.15 o 
   7   6   7        3.02        5.57     10.30 o 
   8   6   7        0.21        0.75      9.85 o 
  -9   7   7       17.57       35.55     19.01 o 
  -8   7   7        9.74        1.64     11.14 o 
  -7   7   7       11.27       15.11     14.20 o 
  -6   7   7       20.27       11.01      7.72 o 
  -5   7   7        0.46        0.00      7.53 o 
  -4   7   7      191.03      181.99      8.66 o 
  -3   7   7       88.83       91.48      7.60 o 
  -2   7   7      345.61      330.20      9.86 o 
  -1   7   7        4.36        4.96      4.61 o 
   0   7   7       99.98       97.03      5.72 o 
   1   7   7       85.71       84.85      6.40 o 
   2   7   7       27.60       27.83      7.68 o 
   3   7   7       46.60       37.56      6.09 o 
   4   7   7       78.27       68.37      5.54 o 
   5   7   7       40.52       44.89      5.14 o 
   6   7   7       14.92        6.19      7.42 o 
   7   7   7        0.62        1.75     10.44 o 
   8   7   7        3.47       19.26     12.84 o 
  -9   8   7        3.90        0.00     17.53 o 
  -8   8   7       21.19       20.00     13.10 o 
  -7   8   7        5.68        6.00     11.74 o 
  -6   8   7       22.47       21.81     10.97 o 
  -5   8   7      200.72      162.43      8.65 o 
  -4   8   7       13.25       13.50      4.63 o 
  -3   8   7       55.36       59.47      5.01 o 
  -2   8   7       33.51       45.99      5.58 o 
  -1   8   7        9.39        4.64      4.59 o 
   0   8   7        2.34        1.16      3.92 o 
   1   8   7       28.13       28.58      3.85 o 
   2   8   7      165.29      155.22      7.13 o 
   3   8   7       15.30       16.22      5.05 o 
   4   8   7       43.55       39.72      4.62 o 
   5   8   7        1.33        4.63      6.45 o 
   6   8   7        0.22        0.00      7.35 o 
   7   8   7        7.67        2.72     14.81 o 
   8   8   7        0.18        0.00     14.57 o 
  -9   9   7       18.81       24.20     17.28 o 
  -8   9   7       13.54       10.49     13.03 o 
  -7   9   7        1.48        4.96     10.78 o 
  -6   9   7      134.49      107.89     20.25 o 
  -5   9   7       45.07       36.98      5.24 o 
  -4   9   7       19.58       23.07      4.47 o 
  -3   9   7       22.23       29.30      4.23 o 
  -2   9   7       33.39       38.26      3.54 o 
  -1   9   7       20.16       20.70      4.88 o 
   0   9   7      358.41      363.74      5.83 o 
   1   9   7       13.52       14.39      3.29 o 
   2   9   7       59.56       58.43      4.56 o 
   3   9   7        1.10        0.00      3.81 o 
   4   9   7        0.39        0.51      3.31 o 
   5   9   7       23.43       22.62      7.01 o 
   6   9   7       42.38       41.97     13.33 o 
   7   9   7        6.89        8.39     17.78 o 
   8   9   7       22.43       15.31     15.06 o 
  -8  10   7        4.41        1.90     11.69 o 
  -7  10   7        6.27        8.37     10.97 o 
  -6  10   7        1.55        2.73      6.53 o 
  -5  10   7       24.13       22.36      4.49 o 
  -4  10   7       35.78       33.17      7.38 o 
  -3  10   7       16.04       11.94      3.34 o 
  -2  10   7      259.05      251.05      5.54 o 
  -1  10   7      127.50      141.71      5.98 o 
   0  10   7       18.34       16.87      3.33 o 
   1  10   7        0.47        0.66      2.63 o 
   2  10   7       19.94       24.43      3.86 o 
   3  10   7        8.27        3.14      2.92 o 
   4  10   7        1.22        0.71      1.63 o 
   5  10   7       35.54       32.92     10.25 o 
   6  10   7        1.42        1.23     13.58 o 
   7  10   7        7.47        3.70     15.31 o 
  -8  11   7        4.72        2.67     11.78 o 
  -7  11   7        0.46        0.00     11.04 o 
  -6  11   7        0.04        0.00      9.48 o 
  -5  11   7       11.69        8.63      3.98 o 
  -4  11   7       55.11       45.25      4.12 o 
  -3  11   7        3.90        4.06      3.67 o 
  -2  11   7      117.45      123.46      5.71 o 
  -1  11   7       92.87      100.65      6.57 o 
   0  11   7        6.45        4.71      2.89 o 
   1  11   7       27.88       23.50      4.67 o 
   2  11   7       57.94       53.22      5.23 o 
   3  11   7        0.23        0.97      2.22 o 
   4  11   7       36.44       41.72      7.81 o 
   5  11   7       10.62       11.48      9.60 o 
   6  11   7        1.25        7.41     13.33 o 
   7  11   7       54.97       62.71     18.02 o 
  -8  12   7        3.61        2.00     13.16 o 
  -7  12   7        0.15        3.30     11.69 o 
  -6  12   7        4.09        6.30     10.37 o 
  -5  12   7        0.06        0.88      3.68 o 
  -4  12   7        1.69        2.27      3.07 o 
  -3  12   7       61.66       55.47      4.29 o 
  -2  12   7      137.76      139.65      8.19 o 
  -1  12   7       13.46        8.17      4.60 o 
   0  12   7      199.33      208.98      9.76 o 
   1  12   7       12.45        7.78      4.43 o 
   2  12   7       14.81       11.46      4.28 o 
   3  12   7        0.60        0.69      1.35 o 
   4  12   7       43.31       52.50      8.66 o 
   5  12   7       13.92       15.53      7.33 o 
   6  12   7       48.51       47.65     16.29 o 
   7  12   7       28.48       46.42     19.75 o 
  -8  13   7        0.06        0.00     12.16 o 
  -7  13   7        9.50        8.95      8.50 o 
  -6  13   7        2.14        0.00     11.21 o 
  -5  13   7        3.04        5.05     10.41 o 
  -4  13   7        0.75        0.34      8.81 o 
  -3  13   7        9.12       10.88      6.32 o 
  -2  13   7       14.36        6.65      5.44 o 
  -1  13   7       66.56       74.14      6.27 o 
   0  13   7       24.62       24.69      4.98 o 
   1  13   7       20.18       22.63      4.74 o 
   2  13   7        0.00        0.00      3.68 o 
   3  13   7       50.59       59.78     10.38 o 
   4  13   7      101.50      100.98     10.34 o 
   5  13   7        4.56       13.54      7.46 o 
   6  13   7       59.13       68.64     16.79 o 
   7  13   7        1.00        1.73     15.31 o 
  -8  14   7        9.24        4.69     16.79 o 
  -7  14   7        5.11        9.09      8.89 o 
  -6  14   7        0.27        3.67     10.50 o 
  -5  14   7        7.46        0.00     10.16 o 
  -4  14   7        1.51       10.12      9.59 o 
  -3  14   7      169.17      168.25     10.80 o 
  -2  14   7      109.63       80.49      6.92 o 
  -1  14   7       15.79       18.26      7.14 o 
   0  14   7       20.65       16.73      4.73 o 
   1  14   7       18.08       16.92      4.48 o 
   2  14   7       16.98       18.35      3.61 o 
   3  14   7       36.99       36.16     10.05 o 
   4  14   7       28.18       16.67      7.83 o 
   5  14   7        5.04        8.75      7.17 o 
   6  14   7       11.96        7.48      7.89 o 
  -7  15   7        0.80        3.77      8.90 o 
  -6  15   7        0.91        0.00     10.30 o 
  -5  15   7      210.13      206.92     16.81 o 
  -4  15   7       22.78       19.83      9.88 o 
  -3  15   7      130.84      125.55      9.98 o 
  -2  15   7      246.02      226.20      9.86 o 
  -1  15   7      264.77      253.10     13.09 o 
   0  15   7       25.69       26.79      4.98 o 
   1  15   7       28.71       28.89      4.85 o 
   2  15   7        0.38        0.39      2.72 o 
   3  15   7      143.97      176.91     14.23 o 
   4  15   7       52.26       43.03      8.76 o 
   5  15   7       53.26       70.95      9.43 o 
   6  15   7       17.57       17.70      8.38 o 
   7  15   7        1.80        5.68     16.54 o 
  -7  16   7       33.09       35.24     10.35 o 
  -6  16   7        7.29        7.74     11.34 o 
  -5  16   7       34.06       33.81     12.04 o 
  -4  16   7       62.99       66.70     12.12 o 
  -3  16   7        0.05        1.80      9.23 o 
  -2  16   7        5.15        1.92      7.44 o 
  -1  16   7       12.61       16.79      6.59 o 
   0  16   7        7.49       11.91      6.35 o 
   1  16   7       22.01       20.64      5.60 o 
   2  16   7       31.94       40.35      7.50 o 
   3  16   7       12.39       15.75      8.11 o 
   4  16   7        4.04        0.00      7.75 o 
   5  16   7       12.16       21.39      8.30 o 
   6  16   7        4.76        0.22      8.23 o 
  -7  17   7       14.66       19.77      9.93 o 
  -6  17   7        1.23        0.79     12.11 o 
  -5  17   7        3.82        5.11      9.58 o 
  -4  17   7        0.00        0.00     10.16 o 
  -3  17   7       30.75       37.29     10.26 o 
  -2  17   7        1.89        1.74      7.36 o 
  -1  17   7       19.73       15.79      7.33 o 
   0  17   7       65.52       73.13      8.13 o 
   1  17   7      108.15      117.57      7.82 o 
   2  17   7       66.44       59.96     11.04 o 
   3  17   7       22.31       27.27      9.38 o 
   4  17   7        0.06        2.72      7.63 o 
   5  17   7        0.08        1.22      8.07 o 
   6  17   7        0.84        3.30      9.84 o 
  -6  18   7       44.67       61.43     12.81 o 
  -5  18   7       11.78       19.00     11.08 o 
  -4  18   7        8.84       11.62     10.12 o 
  -3  18   7       34.89       44.46      8.46 o 
  -2  18   7        2.73        2.49      7.23 o 
  -1  18   7        2.62        9.56      6.39 o 
   0  18   7       97.99       94.82      8.80 o 
   1  18   7       38.93       43.14     10.28 o 
   2  18   7      122.45      122.76     13.35 o 
   3  18   7       10.90       10.23      8.23 o 
   4  18   7       28.78       26.93      8.67 o 
   5  18   7       14.06       21.01      8.29 o 
   6  18   7       14.33       19.06     10.23 o 
  -6  19   7       47.46       51.70     12.40 o 
  -5  19   7        4.82        2.72     10.01 o 
  -4  19   7       50.94       76.95     12.96 o 
  -3  19   7        1.54        8.66      7.27 o 
  -2  19   7        0.89        0.00      7.87 o 
  -1  19   7        2.72        2.77      6.45 o 
   0  19   7        7.39        7.91      5.82 o 
   1  19   7       27.37       39.80     10.65 o 
   2  19   7       45.77       41.89     10.01 o 
   3  19   7       17.19       33.93     12.47 o 
   4  19   7       56.49       64.68     10.36 o 
   5  19   7        0.55        0.00      8.25 o 
  -6  20   7        2.86        7.55     11.95 o 
  -5  20   7        0.89       13.33     12.37 o 
  -4  20   7       31.06       45.27     12.23 o 
  -3  20   7        1.84        3.95      7.52 o 
  -2  20   7        1.77        0.00      7.02 o 
  -1  20   7       30.37       40.83      7.92 o 
   0  20   7        1.05        0.00      9.13 o 
   1  20   7       19.59       23.38      9.58 o 
   2  20   7       67.71       78.78     11.80 o 
   3  20   7      124.61      116.30     11.50 o 
   4  20   7       25.14       20.99      8.64 o 
   5  20   7        8.56        0.00      9.20 o 
  -5  21   7        1.92        0.00     12.37 o 
  -4  21   7        1.35        2.17     11.23 o 
  -3  21   7        4.02        1.17      8.24 o 
  -2  21   7       25.30       26.78      8.35 o 
  -1  21   7        1.20        2.84      6.76 o 
   0  21   7        1.99        2.52      9.86 o 
   1  21   7       19.77       22.28     10.19 o 
   2  21   7       37.24       42.00     11.11 o 
   3  21   7       58.67       75.11     10.94 o 
   4  21   7       15.82        6.56      9.77 o 
  -4  22   7        0.07        0.00     10.64 o 
  -3  22   7        4.03        0.71      8.66 o 
  -2  22   7        8.09       15.62      7.77 o 
  -1  22   7        5.38        7.70     11.38 o 
   0  22   7        2.75        0.00     10.01 o 
   1  22   7        1.61        0.09      9.78 o 
   2  22   7        0.93        0.00     18.76 o 
   3  22   7        4.62       16.55      8.84 o 
   4  22   7        0.00       13.27     10.83 o 
  -4  23   7       43.20       53.70     13.56 o 
  -3  23   7        0.14        0.00      9.26 o 
  -2  23   7       34.00       33.98     12.83 o 
  -1  23   7       27.78       35.52     10.41 o 
   0  23   7        3.70        0.00      9.96 o 
   1  23   7        0.88        0.00     10.47 o 
   2  23   7        2.71        3.13     11.14 o 
   3  23   7        1.35        5.97     11.43 o 
  -3  24   7       15.60       48.39     18.27 o 
  -2  24   7       29.98       36.29     17.04 o 
  -1  24   7       74.67       92.83     18.52 o 
   0  24   7        6.95        8.22     11.45 o 
   1  24   7        3.33        2.12     11.27 o 
   2  24   7       28.30       40.43     11.37 o 
  -1  25   7        4.70       20.25     17.04 o 
   0  25   7        2.79       13.58     17.28 o 
  -8   0   8        1.16        0.00     17.53 o 
  -7   0   8       66.07       83.20     19.26 o 
  -6   0   8      110.35       93.82     19.50 o 
  -5   0   8       56.44       51.11     16.54 o 
  -4   0   8      330.46      318.25     16.97 o 
  -3   0   8       43.31       32.10     13.83 o 
  -2   0   8      109.29      139.99     17.78 o 
  -1   0   8      954.16      987.07     34.07 o 
   0   0   8       53.48       54.81     12.34 o 
   1   0   8       68.69       57.77     12.34 o 
   2   0   8       32.72       31.11     12.34 o 
   3   0   8       18.64       18.26     10.25 o 
   4   0   8      297.27      250.06     11.75 o 
   5   0   8      141.81      113.59     11.03 o 
   6   0   8       15.90       12.84     12.10 o 
   7   0   8       10.87        7.16     15.31 o 
   8   0   8       72.92       98.51     22.71 o 
  -8   1   8        1.36        1.70     13.70 o 
  -7   1   8        0.08        2.58     12.46 o 
  -6   1   8       51.83       54.31     12.71 o 
  -5   1   8       31.40       20.91     10.30 o 
  -4   1   8       92.06       79.06     11.77 o 
  -3   1   8      741.61      698.25     41.35 o 
  -2   1   8       96.10       79.00     10.21 o 
  -1   1   8      640.80      622.68     19.81 o 
   0   1   8        1.86        0.00      7.66 o 
   1   1   8       37.65       50.62      8.58 o 
   2   1   8       50.88       42.71      8.65 o 
   3   1   8       58.49       40.81      4.78 o 
   4   1   8       11.78       13.50      5.00 o 
   5   1   8      135.59      125.06      7.02 o 
   6   1   8        6.34       11.65      9.28 o 
   7   1   8        2.18        3.12     10.63 o 
   8   1   8        6.89        8.80     11.58 o 
  -9   2   8        0.01        3.21     18.76 o 
  -8   2   8        2.24        0.00     11.71 o 
  -7   2   8        0.79        2.02     12.69 o 
  -6   2   8       26.21       25.49     11.84 o 
  -5   2   8        3.27        8.60     10.56 o 
  -4   2   8      410.68      382.02     18.21 o 
  -3   2   8      334.55      344.74     13.66 o 
  -2   2   8      142.34      128.02     11.49 o 
  -1   2   8       82.61       93.46     10.71 o 
   0   2   8       11.93        1.06      8.20 o 
   1   2   8        4.46        0.00      6.73 o 
   2   2   8        0.70        0.00      8.55 o 
   3   2   8      240.41      247.70      8.54 o 
   4   2   8       26.65       33.88      7.09 o 
   5   2   8       90.65      102.23      5.81 o 
   6   2   8        0.75        7.92      9.08 o 
   7   2   8        0.99        0.00      9.31 o 
   8   2   8       11.59       14.93     11.78 o 
  -9   3   8        2.74        1.98     18.52 o 
  -8   3   8        0.63        4.96     12.59 o 
  -7   3   8        1.07        0.00     11.70 o 
  -6   3   8       59.01       41.64     12.76 o 
  -5   3   8       24.67       27.99     11.41 o 
  -4   3   8      566.15      526.90     19.69 o 
  -3   3   8      684.59      670.49     17.60 o 
  -2   3   8      349.64      335.37     15.57 o 
  -1   3   8      414.62      409.85     16.41 o 
   0   3   8        4.10        1.39      7.59 o 
   1   3   8      197.01      207.43     10.74 o 
   2   3   8       29.82       33.72      8.51 o 
   3   3   8       56.52       58.23      4.79 o 
   4   3   8       17.08       17.98      4.97 o 
   5   3   8       67.19       73.21      7.14 o 
   6   3   8        1.55        2.13      9.42 o 
   7   3   8        0.99        0.00     10.23 o 
   8   3   8        0.97        0.00     11.04 o 
  -9   4   8        0.37        0.00     18.02 o 
  -8   4   8        0.89        6.42     11.21 o 
  -7   4   8        0.04        0.00     14.44 o 
  -6   4   8       32.99       30.19     12.61 o 
  -5   4   8       14.68       16.17      8.29 o 
  -4   4   8      161.02      161.56     12.93 o 
  -3   4   8      180.94      194.81     12.28 o 
  -2   4   8       66.67       76.62     10.62 o 
  -1   4   8      100.66       86.30      9.91 o 
   0   4   8        2.95        0.00      6.63 o 
   1   4   8        4.01        4.45      6.40 o 
   2   4   8        3.31        0.00      8.90 o 
   3   4   8       85.92       85.32      9.75 o 
   4   4   8       17.95       20.16      5.09 o 
   5   4   8        0.02        0.00      7.59 o 
   6   4   8        9.93       10.25      9.35 o 
   7   4   8        4.71       11.44     10.61 o 
   8   4   8        1.44        9.69     12.30 o 
  -9   5   8        1.39        4.44     17.28 o 
  -8   5   8        0.99       12.55     13.61 o 
  -7   5   8        7.27       13.89     11.15 o 
  -6   5   8       66.92       77.75     13.88 o 
  -5   5   8       10.78       10.08      6.44 o 
  -4   5   8      317.81      341.10     15.92 o 
  -3   5   8       59.68       61.19      7.61 o 
  -2   5   8       86.76       78.44      7.77 o 
  -1   5   8      314.24      305.82     14.34 o 
   0   5   8        2.11        0.00      7.06 o 
   1   5   8       34.28       26.79      6.64 o 
   2   5   8       66.47       57.90      4.03 o 
   3   5   8       22.54       15.47      5.62 o 
   4   5   8       82.32       79.33      6.40 o 
   5   5   8        1.69        2.76      6.19 o 
   6   5   8        0.12        3.92     10.49 o 
   7   5   8        7.18        6.03      9.55 o 
   8   5   8        0.08        1.24     12.31 o 
  -8   6   8        0.51        0.00     13.11 o 
  -7   6   8       27.18       32.20     12.58 o 
  -6   6   8        1.12        1.64     11.38 o 
  -5   6   8       60.95       53.05      7.23 o 
  -4   6   8       21.49       16.56      8.22 o 
  -3   6   8      413.86      408.68     13.68 o 
  -2   6   8       81.72       82.64      7.91 o 
  -1   6   8      391.10      390.02     13.37 o 
   0   6   8       53.46       44.85      6.60 o 
   1   6   8        4.61        7.31      5.95 o 
   2   6   8       18.36        6.67      9.38 o 
   3   6   8      112.34      111.87      7.89 o 
   4   6   8       19.40       15.73      4.76 o 
   5   6   8       12.34        7.93      6.45 o 
   6   6   8        4.16        3.73      8.51 o 
   7   6   8        5.08       14.27      9.98 o 
   8   6   8        0.17        0.00     16.05 o 
  -8   7   8        2.64        1.96     11.60 o 
  -7   7   8        6.74        2.90     11.99 o 
  -6   7   8       27.09       21.54     12.57 o 
  -5   7   8        5.31        4.14      6.04 o 
  -4   7   8       13.07       21.23      5.57 o 
  -3   7   8        0.17        3.75      6.06 o 
  -2   7   8      264.36      301.65     11.67 o 
  -1   7   8       70.00       69.37      7.53 o 
   0   7   8        0.61        1.69      5.48 o 
   1   7   8       14.83       11.60      6.43 o 
   2   7   8        1.83        0.00     12.10 o 
   3   7   8      121.01      136.38      9.94 o 
   4   7   8        5.08        8.89      4.59 o 
   5   7   8        0.01        0.00      6.24 o 
   6   7   8        0.00        0.05      7.21 o 
   7   7   8       18.57       29.93     10.36 o 
  -8   8   8       15.11       21.54     15.68 o 
  -7   8   8       72.82       58.07     13.74 o 
  -6   8   8       75.88       68.95      9.67 o 
  -5   8   8      105.78      101.28      7.86 o 
  -4   8   8      107.68       87.89      6.97 o 
  -3   8   8       16.18       20.65      6.10 o 
  -2   8   8       62.87       54.15      7.06 o 
  -1   8   8       22.67       19.39      5.24 o 
   0   8   8      145.37      151.72      7.08 o 
   1   8   8        0.13        0.55      1.98 o 
   2   8   8       50.72       43.21     13.33 o 
   3   8   8      162.46      154.57      9.93 o 
   4   8   8       10.20       12.92      6.28 o 
   5   8   8        0.09        4.71      6.74 o 
   6   8   8       10.75       11.05      7.38 o 
   7   8   8        0.26       11.26     10.01 o 
  -8   9   8       30.28       46.41     15.43 o 
  -7   9   8       17.19       14.28     11.26 o 
  -6   9   8        0.13        5.63      7.39 o 
  -5   9   8        0.01        1.13      6.38 o 
  -4   9   8       15.35       11.88      4.58 o 
  -3   9   8      137.10      140.02      6.22 o 
  -2   9   8       39.69       42.94      5.63 o 
  -1   9   8        0.76        1.35      5.20 o 
   0   9   8        5.12        4.23      2.39 o 
   1   9   8        6.30        5.50      3.31 o 
   2   9   8       55.02       42.65      6.74 o 
   3   9   8        1.58        1.17      5.16 o 
   4   9   8        0.01        0.00      6.43 o 
   5   9   8        2.79        2.25      7.08 o 
   6   9   8        9.57       10.00     11.97 o 
   7   9   8        2.09        0.00     13.09 o 
  -8  10   8        0.77        8.64     20.74 o 
  -7  10   8        0.01        0.00     12.09 o 
  -6  10   8        7.67       11.85     17.53 o 
  -5  10   8        6.59        7.39      6.52 o 
  -4  10   8      212.87      180.11      9.66 o 
  -3  10   8      275.04      254.21      9.04 o 
  -2  10   8      246.03      237.04      6.14 o 
  -1  10   8       65.33       61.80      2.96 o 
   0  10   8       26.70       23.88      2.40 o 
   1  10   8       37.69       34.50      3.84 o 
   2  10   8       10.38        8.79      3.85 o 
   3  10   8        2.85        4.46      5.53 o 
   4  10   8        1.00        0.00      5.96 o 
   5  10   8       42.39       46.16      8.09 o 
   6  10   8       29.24       35.31     15.31 o 
   7  10   8        6.28        0.00     15.80 o 
  -8  11   8       10.38       15.31     19.50 o 
  -7  11   8       10.32        9.88     12.74 o 
  -6  11   8       14.31       11.36     14.81 o 
  -5  11   8       62.08       74.20     11.78 o 
  -4  11   8        1.25        1.86      4.74 o 
  -3  11   8       30.30       25.04      3.23 o 
  -2  11   8      112.96       99.84      5.95 o 
  -1  11   8       82.55       75.54      6.35 o 
   0  11   8       12.58        9.57      3.01 o 
   1  11   8       16.81       13.26      4.95 o 
   2  11   8       53.12       50.76      5.80 o 
   3  11   8       24.96       26.92      5.36 o 
   4  11   8        5.70        3.04      9.24 o 
   5  11   8        6.12        4.74      9.03 o 
   6  11   8       17.86       32.59     16.05 o 
  -7  12   8        2.63        0.34     12.66 o 
  -6  12   8        2.21        0.00     14.57 o 
  -5  12   8       78.18       82.67     13.79 o 
  -4  12   8       73.94       82.84     11.93 o 
  -3  12   8       14.34        8.37      3.93 o 
  -2  12   8       29.26       18.95      5.71 o 
  -1  12   8       70.30       58.30      5.93 o 
   0  12   8       82.83       75.93      6.56 o 
   1  12   8        2.58        0.00      5.05 o 
   2  12   8       67.66       66.49      5.93 o 
   3  12   8       26.03       23.68      8.61 o 
   4  12   8        6.03        2.56      7.26 o 
   5  12   8       10.91       15.47     11.35 o 
   6  12   8       11.43       19.13     10.13 o 
  -7  13   8       14.64        2.82     11.58 o 
  -6  13   8       36.48       43.85     12.90 o 
  -5  13   8        4.05        6.94      9.98 o 
  -4  13   8       48.96       42.16     12.03 o 
  -3  13   8       31.69       24.10      8.58 o 
  -2  13   8        7.55        8.06      5.60 o 
  -1  13   8      324.05      292.28     10.55 o 
   0  13   8       24.97       16.63      6.85 o 
   1  13   8        6.12        2.61      5.10 o 
   2  13   8       34.68       47.74      6.43 o 
   3  13   8        6.33        9.79      9.66 o 
   4  13   8        0.00        1.38      7.39 o 
   5  13   8       14.32       21.81      9.43 o 
   6  13   8        8.26       21.67     11.66 o 
  -7  14   8        2.69        8.06     11.96 o 
  -6  14   8       19.55       29.49     12.34 o 
  -5  14   8        2.87       11.62     11.08 o 
  -4  14   8        8.95        9.32     10.71 o 
  -3  14   8       32.49       30.15      9.10 o 
  -2  14   8       33.99       27.06      5.97 o 
  -1  14   8      137.89      141.67     10.28 o 
   0  14   8      185.97      178.66     10.87 o 
   1  14   8        6.09        1.80      5.00 o 
   2  14   8       14.07       15.46      4.85 o 
   3  14   8       17.23        7.72      9.28 o 
   4  14   8       21.17       24.61      7.58 o 
   5  14   8       22.77       15.04      7.72 o 
   6  14   8       13.18       13.20     10.18 o 
  -7  15   8        2.01        3.04      9.86 o 
  -6  15   8        0.46        0.00     12.66 o 
  -5  15   8       46.88       50.81     11.70 o 
  -4  15   8        0.01        1.10     10.26 o 
  -3  15   8       10.16        6.47      7.23 o 
  -2  15   8       28.38       33.82      7.95 o 
  -1  15   8        0.10        0.18      6.91 o 
   0  15   8       37.86       25.19      7.35 o 
   1  15   8        7.55        2.81      5.38 o 
   2  15   8        5.58        6.99      8.24 o 
   3  15   8       10.88       10.49      8.55 o 
   4  15   8        4.59        4.05      7.27 o 
   5  15   8        2.44        2.38      8.02 o 
   6  15   8        2.63       16.68     10.98 o 
  -6  16   8        8.52       10.15     11.88 o 
  -5  16   8        3.20        7.19     11.46 o 
  -4  16   8       63.74       56.61     12.40 o 
  -3  16   8        0.07        0.00      7.66 o 
  -2  16   8        0.31        1.03      7.48 o 
  -1  16   8       18.13       14.19      7.48 o 
   0  16   8       68.62       59.34      8.18 o 
   1  16   8       28.69       31.04      6.27 o 
   2  16   8       14.22        7.35      8.65 o 
   3  16   8        0.01        0.00      8.80 o 
   4  16   8        5.74        9.79      8.20 o 
   5  16   8        0.22        2.30      8.11 o 
   6  16   8        8.24       11.43     13.00 o 
  -6  17   8        0.93       20.95     13.09 o 
  -5  17   8       27.02       37.22     13.06 o 
  -4  17   8        6.96        6.57     16.05 o 
  -3  17   8        5.78        2.98      7.73 o 
  -2  17   8        3.77        5.39      6.97 o 
  -1  17   8       21.88       23.36      7.29 o 
   0  17   8       11.90       14.90      6.59 o 
   1  17   8        2.24        0.00     10.36 o 
   2  17   8       30.83       20.63      8.86 o 
   3  17   8        4.35        0.00     15.55 o 
   4  17   8        0.57        3.59      8.58 o 
   5  17   8        5.75       11.78      8.38 o 
  -6  18   8        5.54        2.01     12.63 o 
  -5  18   8       52.17       55.61     13.64 o 
  -4  18   8        2.29        9.85      8.84 o 
  -3  18   8        3.61       12.42      8.72 o 
  -2  18   8       10.49       15.37      7.93 o 
  -1  18   8        6.38       11.60      6.61 o 
   0  18   8        6.46        9.63      8.18 o 
   1  18   8        3.18        3.94     10.26 o 
   2  18   8        8.42       14.91      9.37 o 
   3  18   8        0.17        0.00      9.69 o 
   4  18   8        2.51        0.00      8.31 o 
   5  18   8        0.00        3.29      8.62 o 
  -5  19   8       55.21       89.05     14.73 o 
  -4  19   8        8.60       23.97      9.56 o 
  -3  19   8       14.69       26.28      8.13 o 
  -2  19   8       12.47       22.13      7.61 o 
  -1  19   8        1.32        4.27      7.39 o 
   0  19   8        3.46        5.04     10.98 o 
   1  19   8        5.53        0.00     10.38 o 
   2  19   8        9.36       14.24     10.41 o 
   3  19   8       89.20       92.46     13.40 o 
   4  19   8       16.94       27.90      9.98 o 
  -5  20   8       18.74       25.92     16.29 o 
  -4  20   8        0.86        4.58      9.37 o 
  -3  20   8       14.38       24.42      9.08 o 
  -2  20   8        4.01        2.07      8.13 o 
  -1  20   8        6.92       12.85     10.56 o 
   0  20   8        8.55        4.93     10.56 o 
   1  20   8        0.90        0.76      8.78 o 
   2  20   8       40.73       50.73     12.79 o 
   3  20   8       55.31       62.22     11.62 o 
   4  20   8       15.02       17.49     10.35 o 
  -4  21   8        0.71        0.00     16.05 o 
  -3  21   8        1.21        2.92      9.26 o 
  -2  21   8       16.77       29.67     11.13 o 
  -1  21   8        0.59        0.00     10.73 o 
   0  21   8        3.99        0.00     10.65 o 
   1  21   8        7.84        8.61     10.82 o 
   2  21   8       15.66        8.85     11.21 o 
   3  21   8       10.19       15.32      9.89 o 
  -3  22   8       10.77        8.39     14.81 o 
  -2  22   8        0.51        2.22     15.06 o 
  -1  22   8        6.13        6.19     10.49 o 
   0  22   8       32.44       28.22     12.96 o 
   1  22   8       12.92       33.64     12.33 o 
   2  22   8        1.51        0.00     11.26 o 
  -2  23   8       67.01      104.43     21.97 o 
  -1  23   8        0.07        0.00     17.04 o 
   0  23   8      107.78      150.85     22.96 o 
   1  23   8        2.75        8.15     16.79 o 
  -8   1   9       29.08       30.41     14.06 o 
  -7   1   9        2.09        0.00     12.57 o 
  -6   1   9        0.66        4.52     11.27 o 
  -5   1   9       41.55       34.65      8.02 o 
  -4   1   9       56.55       52.84      8.60 o 
  -3   1   9      212.35      221.45     15.16 o 
  -2   1   9      918.09      899.30     64.07 o 
  -1   1   9      291.15      290.41     16.40 o 
   0   1   9     1046.52     1030.14     40.12 o 
   1   1   9      677.43      708.35     23.13 o 
   2   1   9      120.15      116.37     12.73 o 
   3   1   9       42.40       44.27     11.53 o 
   4   1   9       24.08       11.24      9.84 o 
   5   1   9       18.35       22.18      9.07 o 
   6   1   9       15.42        9.28      9.68 o 
   7   1   9       65.41       64.77     13.64 o 
  -8   2   9       23.26       23.28     14.05 o 
  -7   2   9        2.60        8.06     13.43 o 
  -6   2   9        6.33        7.13     11.52 o 
  -5   2   9        0.19        0.00      7.71 o 
  -4   2   9      144.55      126.58     10.64 o 
  -3   2   9       23.93       18.41      7.40 o 
  -2   2   9      673.31      670.95     22.06 o 
  -1   2   9       21.04       21.25     11.23 o 
   0   2   9      143.33      172.98     13.31 o 
   1   2   9       88.77       89.78     12.13 o 
   2   2   9        3.05        2.27      9.56 o 
   3   2   9        0.38        1.02      4.44 o 
   4   2   9        9.31       10.69      6.19 o 
   5   2   9       17.34       11.27      6.77 o 
   6   2   9        0.77        1.99     10.04 o 
   7   2   9        1.19        7.13     12.26 o 
  -8   3   9        7.36       12.94     12.94 o 
  -7   3   9        3.76        0.00     11.63 o 
  -6   3   9        6.60        0.77     12.90 o 
  -5   3   9        1.45        4.36      7.77 o 
  -4   3   9       36.40       36.18      8.10 o 
  -3   3   9        4.27        2.82      7.44 o 
  -2   3   9      201.41      239.40     24.20 o 
  -1   3   9       10.64        6.31      8.53 o 
   0   3   9       10.36        8.47      8.02 o 
   1   3   9       77.26       81.17     10.68 o 
   2   3   9       24.36       15.25      9.23 o 
   3   3   9        7.84        6.37      4.08 o 
   4   3   9       17.05       14.38      6.28 o 
   5   3   9        7.58        1.65      7.03 o 
   6   3   9        0.03        0.00     10.65 o 
   7   3   9        3.39       13.58     12.84 o 
  -8   4   9       31.15       30.86     18.76 o 
  -7   4   9       13.07       15.52     14.26 o 
  -6   4   9        7.20        5.12      8.23 o 
  -5   4   9        0.34        2.96      8.30 o 
  -4   4   9       10.21       10.84      7.33 o 
  -3   4   9       21.23       23.21      7.42 o 
  -2   4   9        4.76        5.77      7.76 o 
  -1   4   9      102.00       86.67     11.04 o 
   0   4   9        0.76        1.59      8.01 o 
   1   4   9      578.57      579.32     22.22 o 
   2   4   9       18.01       23.70     10.55 o 
   3   4   9      315.88      335.77     12.89 o 
   4   4   9        0.19        1.73      6.38 o 
   5   4   9       14.67        7.85      6.88 o 
   6   4   9       23.34       39.20     11.21 o 
   7   4   9        0.02        0.99     11.35 o 
  -8   5   9        0.97        0.00     19.26 o 
  -7   5   9       33.68       43.89     14.74 o 
  -6   5   9        2.64        4.87      7.60 o 
  -5   5   9       10.19        5.42      8.17 o 
  -4   5   9        8.44       16.02      7.31 o 
  -3   5   9       73.43       85.32      9.03 o 
  -2   5   9        0.46        0.00      6.76 o 
  -1   5   9        0.29        1.12      7.80 o 
   0   5   9       71.96       68.69     14.07 o 
   1   5   9       16.34       24.73      9.50 o 
   2   5   9      122.00      113.67      5.76 o 
   3   5   9        4.85        9.30      5.99 o 
   4   5   9       68.67       70.13      8.27 o 
   5   5   9        3.02        3.09      6.91 o 
   6   5   9        0.03        4.32      9.08 o 
   7   5   9        0.00        9.33     11.28 o 
  -8   6   9        4.20        0.00     19.50 o 
  -7   6   9        0.42        0.00      7.84 o 
  -6   6   9        5.16        0.00      7.18 o 
  -5   6   9        0.37        0.28      7.84 o 
  -4   6   9       27.80       31.86      7.67 o 
  -3   6   9       65.60       72.28      8.50 o 
  -2   6   9        1.27        8.50      6.96 o 
  -1   6   9        6.62        6.73      5.75 o 
   0   6   9        1.06        2.10      7.83 o 
   1   6   9       17.80       17.71      8.42 o 
   2   6   9        2.76        8.59      9.67 o 
   3   6   9       97.87      104.74      8.29 o 
   4   6   9        9.21       16.54      6.63 o 
   5   6   9        0.31        0.00      6.77 o 
   6   6   9       21.56       10.61      9.28 o 
   7   6   9        1.81       11.15     13.21 o 
  -7   7   9        0.24        2.09     11.87 o 
  -6   7   9        5.87        6.43      7.53 o 
  -5   7   9       20.96       17.24      8.54 o 
  -4   7   9        5.67       11.70      6.56 o 
  -3   7   9        0.09        2.61      6.65 o 
  -2   7   9        2.04        0.00      6.12 o 
  -1   7   9       15.29       14.10      6.59 o 
   0   7   9      101.02       94.13     13.46 o 
   1   7   9        3.25        0.41      8.54 o 
   2   7   9      278.99      285.16     25.92 o 
   3   7   9        0.03        0.00      7.48 o 
   4   7   9       68.87       75.54      8.32 o 
   5   7   9       15.91       12.04      6.75 o 
   6   7   9        2.89        2.66      7.26 o 
   7   7   9        2.37        2.60     12.16 o 
  -7   8   9        1.84       17.09     11.92 o 
  -6   8   9       28.64       36.23     12.03 o 
  -5   8   9       55.25       44.95      9.59 o 
  -4   8   9       14.08       16.62      6.57 o 
  -3   8   9        0.94        0.00      6.16 o 
  -2   8   9       66.45       66.39      8.14 o 
  -1   8   9        0.81        0.14      6.16 o 
   0   8   9        2.02        5.22      6.34 o 
   1   8   9      147.00      142.18      8.68 o 
   2   8   9        4.32        2.96     13.83 o 
   3   8   9       38.04       45.90      8.54 o 
   4   8   9        9.70        9.75      6.64 o 
   5   8   9        1.73        5.76      6.86 o 
   6   8   9        0.52        0.90      8.80 o 
   7   8   9        7.14       11.60     16.05 o 
  -7   9   9        3.96       19.58     12.39 o 
  -6   9   9        0.21        1.73     15.55 o 
  -5   9   9       30.84       24.72      7.50 o 
  -4   9   9       19.10       16.50      6.63 o 
  -3   9   9      170.95      157.59      9.68 o 
  -2   9   9      124.08       89.55     10.49 o 
  -1   9   9       64.87       60.33      7.79 o 
   0   9   9        5.56        5.13      6.08 o 
   1   9   9        5.16        4.19      4.38 o 
   2   9   9        1.65        5.38      7.00 o 
   3   9   9        1.94        0.49     14.57 o 
   4   9   9        9.07        9.03      6.73 o 
   5   9   9       29.55       29.20      7.85 o 
   6   9   9        0.65        3.83      9.15 o 
  -7  10   9       11.82       30.23     12.87 o 
  -6  10   9       42.88       37.03     19.26 o 
  -5  10   9        0.64        5.68     14.32 o 
  -4  10   9       20.27       33.02      6.79 o 
  -3  10   9      142.68      139.16      9.47 o 
  -2  10   9       13.00        6.38      5.78 o 
  -1  10   9       53.77       34.02      6.55 o 
   0  10   9        5.39        3.27      3.00 o 
   1  10   9       52.36       47.57      5.42 o 
   2  10   9        3.68        1.09      7.40 o 
   3  10   9       84.99       81.51      8.79 o 
   4  10   9       27.43       40.96      7.68 o 
   5  10   9        7.32        9.45      7.61 o 
   6  10   9        0.47        0.00     14.07 o 
  -7  11   9        6.81       12.88     13.70 o 
  -6  11   9        2.19        7.65     18.27 o 
  -5  11   9        1.32        0.99     17.28 o 
  -4  11   9        4.50        1.69     11.25 o 
  -3  11   9        2.67        8.63      5.17 o 
  -2  11   9       16.03        8.35      5.48 o 
  -1  11   9       37.93       35.40      6.29 o 
   0  11   9        3.09        2.65      7.21 o 
   1  11   9       93.87       85.62      8.96 o 
   2  11   9       11.86        8.83      4.49 o 
   3  11   9        0.80        0.00     13.83 o 
   4  11   9       40.10       50.48     10.99 o 
   5  11   9        0.20        5.16      9.70 o 
   6  11   9        4.24       31.85     16.29 o 
  -7  12   9       15.37       19.55     14.22 o 
  -6  12   9       10.41        0.00     17.53 o 
  -5  12   9        2.57        0.00     14.57 o 
  -4  12   9        0.09        0.00      8.59 o 
  -3  12   9        2.84        0.00      7.91 o 
  -2  12   9        0.29        1.34      4.82 o 
  -1  12   9        2.47        1.51      7.80 o 
   0  12   9        0.09        0.00      7.19 o 
   1  12   9       12.87        4.64      6.43 o 
   2  12   9       23.74       14.91      6.41 o 
   3  12   9        4.12        8.89     11.36 o 
   4  12   9       22.52       20.40     10.54 o 
   5  12   9        2.45        3.85     10.61 o 
   6  12   9        0.90        8.89     15.80 o 
  -6  13   9       10.89        4.20     18.76 o 
  -5  13   9       16.66       13.50     10.98 o 
  -4  13   9       11.73       12.58      8.53 o 
  -3  13   9        0.40        8.64      8.75 o 
  -2  13   9       48.39       51.40      9.34 o 
  -1  13   9       75.66       70.23      9.15 o 
   0  13   9       43.04       33.25      7.75 o 
   1  13   9       46.64       39.00      7.24 o 
   2  13   9       13.07       17.02      9.35 o 
   3  13   9        0.80        3.38     10.12 o 
   4  13   9        0.02        0.00      9.01 o 
   5  13   9        5.77       12.24     10.28 o 
  -6  14   9       14.86        4.69     18.52 o 
  -5  14   9       52.30       78.79     14.44 o 
  -4  14   9       37.60       33.77     10.45 o 
  -3  14   9        3.32        7.64      8.43 o 
  -2  14   9       14.35       10.49      7.03 o 
  -1  14   9        1.42        0.00      7.69 o 
   0  14   9       14.45       18.64      7.08 o 
   1  14   9        6.68        6.91      6.69 o 
   2  14   9        5.22        9.07      9.21 o 
   3  14   9        7.90        9.51     10.05 o 
   4  14   9        1.14        0.00     10.55 o 
   5  14   9        0.11        0.25      9.95 o 
  -6  15   9        1.24        0.00     12.61 o 
  -5  15   9        0.59        0.00     11.53 o 
  -4  15   9        2.12        7.58      9.65 o 
  -3  15   9       10.49        5.58      7.50 o 
  -2  15   9        6.45       11.79      7.89 o 
  -1  15   9       12.87       10.77      7.68 o 
   0  15   9        0.03        3.56      7.01 o 
   1  15   9       35.19       40.82     11.36 o 
   2  15   9        9.91        8.14     10.64 o 
   3  15   9        0.01        0.24      9.77 o 
   4  15   9        0.00        3.32      8.74 o 
   5  15   9       11.06       20.40     12.38 o 
  -5  16   9        2.33        0.00     12.12 o 
  -4  16   9       24.86       25.00      8.52 o 
  -3  16   9        1.13        5.30      8.91 o 
  -2  16   9       33.19       29.10      9.19 o 
  -1  16   9        3.53        2.99      7.68 o 
   0  16   9       51.57       65.44      8.65 o 
   1  16   9        1.74        0.41     10.03 o 
   2  16   9       10.83       13.55     10.55 o 
   3  16   9        1.17        0.00      9.28 o 
   4  16   9        0.28        3.52      8.55 o 
  -5  17   9       27.03       30.49     12.03 o 
  -4  17   9        7.45        9.48      8.90 o 
  -3  17   9        0.11        0.14      8.99 o 
  -2  17   9        0.21        5.87      8.30 o 
  -1  17   9        5.29        6.43      7.59 o 
   0  17   9        0.26        5.99     10.55 o 
   1  17   9        0.02        0.00     10.82 o 
   2  17   9        0.48        0.00     10.55 o 
   3  17   9        0.48        0.00     10.41 o 
   4  17   9        1.37        5.44      9.27 o 
  -4  18   9       27.28       37.64      9.12 o 
  -3  18   9        6.14       10.42      8.74 o 
  -2  18   9       26.25       31.79      9.01 o 
  -1  18   9        0.44        0.00      9.77 o 
   0  18   9       39.83       62.26     12.71 o 
   1  18   9        0.05        3.92     11.16 o 
   2  18   9        6.08        2.24     10.90 o 
   3  18   9        0.09        0.00     10.89 o 
   4  18   9       28.35       41.47      9.78 o 
  -4  19   9       20.46       21.73     17.78 o 
  -3  19   9       16.30       22.53      9.71 o 
  -2  19   9        0.02        1.64      8.88 o 
  -1  19   9       18.63       22.34     16.67 o 
   0  19   9        0.00        1.86     10.38 o 
   1  19   9       17.48       27.90     10.82 o 
   2  19   9        7.75        5.46     10.46 o 
   3  19   9        3.82        0.00     11.60 o 
  -3  20   9        4.71        7.16     14.32 o 
  -2  20   9        1.85        1.73     16.29 o 
  -1  20   9        2.73        8.42     11.91 o 
   0  20   9        8.69       14.53     11.86 o 
   1  20   9        3.63        0.10      9.56 o 
   2  20   9        7.27       13.62     10.12 o 
  -1  21   9        3.02       14.32     16.29 o 
   0  21   9        6.69       13.09     17.53 o 
   1  21   9        3.16        0.00     12.30 o 
  -7   0  10       10.56        5.18     21.97 o 
  -6   0  10       64.64       77.90     13.45 o 
  -5   0  10       25.45       17.65      9.91 o 
  -4   0  10        5.99        9.11     10.09 o 
  -3   0  10       39.67       54.81     15.31 o 
  -2   0  10       48.05       28.64     13.83 o 
  -1   0  10      146.46      109.62     17.04 o 
   0   0  10     1107.39     1175.45     42.71 o 
   1   0  10      146.73      146.41     20.25 o 
   2   0  10      667.54      708.58     37.03 o 
   3   0  10      115.70      132.33     22.22 o 
   4   0  10       26.96        4.20     15.80 o 
   5   0  10       19.64       20.99     14.57 o 
   6   0  10       15.57        9.13     16.05 o 
  -7   1  10        2.55        6.29     12.16 o 
  -6   1  10        3.61        2.31      8.36 o 
  -5   1  10        0.16        0.00      7.34 o 
  -4   1  10        3.19        5.51      7.96 o 
  -3   1  10       12.91       14.66      9.42 o 
  -2   1  10       27.31       17.01      9.42 o 
  -1   1  10        7.47        5.50      8.71 o 
   0   1  10       17.18       23.99     10.30 o 
   1   1  10        1.52        0.00      9.43 o 
   2   1  10       58.05       47.48     10.61 o 
   3   1  10        4.58        0.00      6.42 o 
   4   1  10       10.61        6.57      9.81 o 
   5   1  10        0.30        6.35     11.36 o 
   6   1  10        0.26        0.00     11.09 o 
  -7   2  10        4.78        4.84     10.00 o 
  -6   2  10       50.67       66.78      9.05 o 
  -5   2  10       23.21       30.19      8.09 o 
  -4   2  10        5.27        5.58      7.55 o 
  -3   2  10        0.05        2.51      7.92 o 
  -2   2  10        0.55        8.16      8.61 o 
  -1   2  10       89.26       86.03     11.67 o 
   0   2  10      206.31      195.03     14.58 o 
   1   2  10        2.92        0.83     10.33 o 
   2   2  10      116.30      147.06     14.55 o 
   3   2  10       77.83       95.88      9.19 o 
   4   2  10       23.05       27.60      7.19 o 
   5   2  10       21.15       19.90     11.36 o 
   6   2  10       10.25       10.36      9.95 o 
  -7   3  10       12.01        7.94     10.08 o 
  -6   3  10        3.48        8.56      8.36 o 
  -5   3  10        1.62        8.83      7.84 o 
  -4   3  10       51.76       64.07      9.17 o 
  -3   3  10       11.03        9.91      7.96 o 
  -2   3  10       32.17       35.60      8.98 o 
  -1   3  10       34.31       42.00      9.91 o 
   0   3  10        0.90        4.23      9.48 o 
   1   3  10        0.78        0.00      9.17 o 
   2   3  10       12.06       10.36      9.83 o 
   3   3  10       23.19       19.16     15.68 o 
   4   3  10       10.98       15.80      6.88 o 
   5   3  10        4.11        0.00     12.84 o 
   6   3  10        7.51        0.00     10.93 o 
  -7   4  10        8.61        5.00      9.95 o 
  -6   4  10        6.86        3.85      8.41 o 
  -5   4  10       16.35       21.50      8.34 o 
  -4   4  10       19.88       18.00      7.92 o 
  -3   4  10       38.17       48.43      8.78 o 
  -2   4  10        3.49        5.35      7.39 o 
  -1   4  10        0.16        0.00      8.65 o 
   0   4  10        8.47       15.58     10.08 o 
   1   4  10       15.00       19.26      9.43 o 
   2   4  10        6.03       12.36      9.25 o 
   3   4  10        0.35        2.16      8.48 o 
   4   4  10        1.29        0.00      6.73 o 
   5   4  10       12.12       15.28      9.55 o 
   6   4  10        0.62        0.00     11.56 o 
  -7   5  10        2.25        0.00     13.64 o 
  -6   5  10       15.16        8.42      8.79 o 
  -5   5  10        0.15        1.56      8.20 o 
  -4   5  10       30.63       30.85      8.05 o 
  -3   5  10       37.00       30.52      7.66 o 
  -2   5  10        0.20        0.00      7.01 o 
  -1   5  10        7.65        6.58      8.89 o 
   0   5  10       13.42        1.80      8.89 o 
   1   5  10        0.62        1.96      8.75 o 
   2   5  10       85.90       70.88     10.90 o 
   3   5  10        0.02        0.00      8.42 o 
   4   5  10        4.63        4.39      6.69 o 
   5   5  10       15.22       15.59      7.36 o 
   6   5  10        0.02        4.91      9.98 o 
  -6   6  10        1.12        3.07      8.69 o 
  -5   6  10        3.35        4.31      7.15 o 
  -4   6  10       23.77       29.19      8.10 o 
  -3   6  10        0.25        0.00      7.13 o 
  -2   6  10       30.66       35.92      8.16 o 
  -1   6  10        7.27        2.01      7.06 o 
   0   6  10        2.14       12.66     10.74 o 
   1   6  10       51.98       52.44     11.04 o 
   2   6  10        7.55       10.52      6.79 o 
   3   6  10        9.73        7.09      8.13 o 
   4   6  10        2.33        0.00      7.02 o 
   5   6  10        0.20        2.12      7.18 o 
   6   6  10        2.27        2.96     10.47 o 
  -6   7  10        2.93        0.00     13.18 o 
  -5   7  10        8.68        6.28      7.54 o 
  -4   7  10       16.83       21.08      7.44 o 
  -3   7  10       39.02       35.53      7.56 o 
  -2   7  10        0.35        4.09      6.43 o 
  -1   7  10       32.93       28.94      7.19 o 
   0   7  10        4.12        3.71      7.15 o 
   1   7  10        9.13       11.64      8.28 o 
   2   7  10        0.34        0.00      6.60 o 
   3   7  10       10.36        8.40      7.88 o 
   4   7  10        0.00        0.00      6.80 o 
   5   7  10        3.41        2.71      7.70 o 
   6   7  10        8.43       10.15     10.21 o 
  -6   8  10        0.17        3.00     11.36 o 
  -5   8  10        0.48        3.71     12.94 o 
  -4   8  10       21.77       24.15      7.43 o 
  -3   8  10        5.61        4.48      7.16 o 
  -2   8  10       13.01        5.65      6.76 o 
  -1   8  10        0.57        1.21      6.73 o 
   0   8  10        0.00        0.00      6.72 o 
   1   8  10        1.29        4.87      7.01 o 
   2   8  10        0.10        0.00     15.80 o 
   3   8  10        3.91       15.28      8.16 o 
   4   8  10       12.72        9.77      7.24 o 
   5   8  10        7.37       13.68      8.00 o 
  -6   9  10        4.23       14.07     16.79 o 
  -5   9  10       46.38       62.20     14.22 o 
  -4   9  10       27.88       32.24     12.61 o 
  -3   9  10       17.02       10.75      6.85 o 
  -2   9  10        9.98        5.99      6.06 o 
  -1   9  10       25.29       17.08      6.98 o 
   0   9  10        2.21        2.81      6.93 o 
   1   9  10        6.53        1.83      9.31 o 
   2   9  10       29.96       35.66     10.13 o 
   3   9  10       23.97       23.45     14.07 o 
   4   9  10        1.22        2.98      8.78 o 
   5   9  10        1.26        7.88     10.93 o 
  -6  10  10        0.49        0.00     16.54 o 
  -5  10  10        1.03        3.22     11.21 o 
  -4  10  10        6.00        3.59     10.16 o 
  -3  10  10        2.75        2.81      6.39 o 
  -2  10  10       32.66       32.36      7.18 o 
  -1  10  10       15.08        6.80      6.52 o 
   0  10  10       11.84        5.58      8.28 o 
   1  10  10        5.50        8.03      8.24 o 
   2  10  10       26.41       14.38      8.54 o 
   3  10  10       25.33       22.96     14.32 o 
   4  10  10       13.85       12.54     10.37 o 
   5  10  10        8.55       11.76     10.20 o 
  -6  11  10       22.61       17.28     17.53 o 
  -5  11  10       22.32       24.34     12.48 o 
  -4  11  10        1.11        0.00     10.86 o 
  -3  11  10        5.47        0.40     10.96 o 
  -2  11  10        0.00        0.00      6.36 o 
  -1  11  10       16.72       12.48      6.26 o 
   0  11  10        0.11        0.00      8.99 o 
   1  11  10       30.23       26.57      9.72 o 
   2  11  10       27.63       21.97     15.55 o 
   3  11  10       54.55       79.01     19.01 o 
   4  11  10        2.33        0.00     10.81 o 
   5  11  10       12.74       22.71     14.81 o 
  -6  12  10        1.61        1.98     17.78 o 
  -5  12  10        6.76        7.28     12.83 o 
  -4  12  10        0.89        0.18     11.25 o 
  -3  12  10        2.68        0.00     13.33 o 
  -2  12  10        0.02        0.00     10.38 o 
  -1  12  10       18.46       16.71      9.96 o 
   0  12  10       25.92       18.56     11.48 o 
   1  12  10       10.49        0.27      8.12 o 
   2  12  10       10.93        5.68     14.57 o 
   3  12  10       29.67       24.44     15.80 o 
   4  12  10        3.67        1.22     10.41 o 
   5  12  10        0.53        0.00     17.28 o 
  -5  13  10        0.01        0.00     12.69 o 
  -4  13  10        7.72        0.00     13.33 o 
  -3  13  10        1.71        0.00     10.97 o 
  -2  13  10        5.05       11.65      8.77 o 
  -1  13  10        5.84        7.38      8.18 o 
   0  13  10       27.12       37.87      8.16 o 
   1  13  10       10.46       21.23     12.10 o 
   2  13  10       12.83       28.64     13.33 o 
   3  13  10        4.00        9.63     13.09 o 
   4  13  10       13.72       12.59     10.47 o 
  -5  14  10        1.65       12.59     16.79 o 
  -4  14  10        1.61        2.51     12.16 o 
  -3  14  10        1.49        0.00      9.64 o 
  -2  14  10        1.05        0.00      9.04 o 
  -1  14  10        2.01        0.00      7.95 o 
   0  14  10       27.10       40.65      8.47 o 
   1  14  10        0.19        0.86     10.61 o 
   2  14  10        4.16       12.59     15.55 o 
   3  14  10        9.64        3.46     16.54 o 
   4  14  10        4.04        0.00     16.05 o 
  -5  15  10       18.77       18.27     17.28 o 
  -4  15  10        0.05        0.00     10.13 o 
  -3  15  10        1.40        0.00      8.54 o 
  -2  15  10       12.46        6.28      9.10 o 
  -1  15  10        7.25       23.55      8.37 o 
   0  15  10        7.06       10.18      9.59 o 
   1  15  10        0.29        0.00     12.59 o 
   2  15  10       17.37       20.99     12.71 o 
   3  15  10        5.01        0.99     17.04 o 
   4  15  10        0.45        9.63     18.02 o 
  -4  16  10        0.26        3.46     17.78 o 
  -3  16  10        5.76        3.53      8.25 o 
  -2  16  10       10.05       21.87      8.86 o 
  -1  16  10        7.66        7.22     10.98 o 
   0  16  10        3.04        4.71      9.10 o 
   1  16  10        0.87        4.35     11.31 o 
   2  16  10        0.00        4.76     11.23 o 
  -3  17  10        0.77        6.42     15.80 o 
  -2  17  10        1.94        9.67      8.49 o 
  -1  17  10       25.98       24.51     11.63 o 
   0  17  10        0.15        0.00     10.19 o 
   1  17  10        5.66        0.00     12.30 o 
   2  17  10        3.39        0.00     11.43 o 
  -3  18  10        0.36        0.00     15.55 o 
  -1  18  10        1.83        3.95     12.59 o 
   0  18  10        0.73        3.72     10.98 o 
   1  18  10        0.43        3.23     12.48 o 
   2  18  10        0.90        0.00     17.78 o 
  -6   1  11        1.94        0.00      9.21 o 
  -5   1  11       60.08       77.90      9.72 o 
  -4   1  11      108.70      139.82     10.94 o 
  -3   1  11        8.92       11.97     10.30 o 
  -2   1  11        5.97        3.41      9.13 o 
  -1   1  11       11.77        5.49      8.53 o 
   0   1  11      107.34       97.05     13.33 o 
   1   1  11      118.16      110.96     14.84 o 
   2   1  11        2.22        0.67     11.17 o 
   3   1  11       19.86       13.47      9.77 o 
   4   1  11       23.49       18.27     10.65 o 
   5   1  11        0.19        3.44     10.61 o 
  -6   2  11        0.94        0.00      9.36 o 
  -5   2  11       46.18       49.27      9.70 o 
  -4   2  11        6.82        5.63      9.09 o 
  -3   2  11       18.06       21.42      8.53 o 
  -2   2  11        0.00        0.00      8.61 o 
  -1   2  11        5.80        0.00      9.81 o 
   0   2  11        0.02        2.53     10.56 o 
   1   2  11        1.90        4.18     11.61 o 
   2   2  11       18.83       27.55     13.21 o 
   3   2  11       35.46       33.84     12.12 o 
   4   2  11       12.43       20.42     11.11 o 
   5   2  11        0.02        0.00     10.04 o 
  -6   3  11        8.74       10.05      9.65 o 
  -5   3  11       12.19       18.55      8.63 o 
  -4   3  11        0.06        0.00      8.63 o 
  -3   3  11        8.16       11.30      8.09 o 
  -2   3  11        0.41        0.00      9.25 o 
  -1   3  11        7.58        2.11     10.12 o 
   0   3  11        8.84        0.00     10.39 o 
   1   3  11        4.32        5.16      9.60 o 
   2   3  11       64.56       77.03     12.41 o 
   3   3  11        0.80        4.38      7.32 o 
   4   3  11       57.32       59.25     18.27 o 
   5   3  11        0.05        0.00     14.44 o 
  -6   4  11        0.38        0.00      9.25 o 
  -5   4  11        9.75       18.78      8.40 o 
  -4   4  11        1.40        2.56      8.11 o 
  -3   4  11        4.57        8.61      8.02 o 
  -2   4  11        2.22        2.82      7.77 o 
  -1   4  11        9.14        7.99      9.67 o 
   0   4  11        3.67        9.88      9.56 o 
   1   4  11        5.96        7.31      9.68 o 
   2   4  11       52.09       53.83     12.23 o 
   3   4  11        1.07        0.56      9.20 o 
   4   4  11       11.35       21.73     15.31 o 
   5   4  11        2.21       20.74     14.32 o 
  -6   5  11        0.23        0.00     17.53 o 
  -5   5  11        5.50        8.87      8.63 o 
  -4   5  11        0.13        5.25      8.27 o 
  -3   5  11        0.04        0.27      7.31 o 
  -2   5  11        0.92        0.88      7.48 o 
  -1   5  11        0.19        2.20      9.37 o 
   0   5  11       23.95       25.01     10.11 o 
   1   5  11        3.64        4.30      9.66 o 
   2   5  11        4.42        3.38     11.16 o 
   3   5  11        0.17        0.00      9.49 o 
   4   5  11       21.41       25.36      9.03 o 
   5   5  11        9.82        5.18     14.07 o 
  -6   6  11        0.39       11.85     17.53 o 
  -5   6  11        0.82        3.70     12.57 o 
  -4   6  11        8.11       11.48      8.32 o 
  -3   6  11        0.58        2.02      7.69 o 
  -2   6  11        2.44        4.41      7.72 o 
  -1   6  11        0.26        4.12      7.84 o 
   0   6  11       11.05        8.51      9.67 o 
   1   6  11        0.09        0.00      9.68 o 
   2   6  11        0.18        3.20      7.12 o 
   3   6  11        7.30        5.39      8.92 o 
   4   6  11        6.68       16.50      9.56 o 
  -6   7  11        7.00        5.43     14.57 o 
  -5   7  11        2.10        3.60     12.31 o 
  -4   7  11       16.50       22.36      8.44 o 
  -3   7  11       15.37       16.41      7.45 o 
  -2   7  11        0.14        6.31      7.97 o 
  -1   7  11        0.31        0.16      7.15 o 
   0   7  11        3.18        4.61      7.87 o 
   1   7  11       42.28       36.39     10.54 o 
   2   7  11       16.94       27.16     13.58 o 
   3   7  11        5.85       13.09     16.79 o 
   4   7  11        1.19        0.00     10.38 o 
  -5   8  11        1.54        0.00     11.67 o 
  -4   8  11       16.21       12.10     11.44 o 
  -3   8  11       33.14       36.87      8.50 o 
  -2   8  11        3.24        1.98      7.01 o 
  -1   8  11        0.76        0.00      7.62 o 
   0   8  11        7.75        5.35      7.07 o 
   1   8  11        0.07        7.75      7.84 o 
   2   8  11       11.39       29.38     15.80 o 
   3   8  11        3.29        0.00     14.57 o 
   4   8  11        0.48        6.92     11.13 o 
  -5   9  11        1.67        0.00     11.86 o 
  -4   9  11        0.27        0.00     11.71 o 
  -3   9  11        2.84       10.63      9.77 o 
  -2   9  11        1.51        0.00      7.10 o 
  -1   9  11        1.56        1.92      6.82 o 
   0   9  11        3.60        0.00      7.48 o 
   1   9  11        7.31        5.52      8.88 o 
   2   9  11        0.06        3.21     18.27 o 
   3   9  11       21.32       20.74     18.27 o 
   4   9  11       13.88       18.76     14.57 o 
  -5  10  11       27.48       38.27     16.05 o 
  -4  10  11        5.86        7.84     13.26 o 
  -3  10  11        8.26       17.74     11.84 o 
  -2  10  11        6.88        0.51     10.76 o 
  -1  10  11        0.12        0.00      7.38 o 
   0  10  11        4.21        4.60      9.68 o 
   1  10  11        3.69        3.66      9.63 o 
   2  10  11        3.81        0.00     13.83 o 
   3  10  11       15.82       32.59     19.50 o 
   4  10  11        7.42       14.32     15.80 o 
  -5  11  11        0.03       19.50     20.00 o 
  -4  11  11       11.41        9.83     12.13 o 
  -3  11  11       11.45       19.27     11.39 o 
  -2  11  11       11.78        5.56     11.25 o 
  -1  11  11        0.30        9.41     10.12 o 
   0  11  11        8.02        1.68     18.39 o 
   1  11  11       15.93        4.94     13.58 o 
   2  11  11        7.68       15.31     18.27 o 
   3  11  11       18.61       11.11     14.32 o 
  -4  12  11        9.36        6.20     11.95 o 
  -3  12  11        0.38        7.14     11.84 o 
  -2  12  11        1.03        7.53      9.51 o 
  -1  12  11       15.54       10.28      9.93 o 
   0  12  11        1.10        4.76     10.25 o 
   1  12  11       23.42       49.63     19.50 o 
   2  12  11        2.10        6.17     14.07 o 
  -4  13  11        6.32        0.00     16.79 o 
  -3  13  11        2.10        4.20     12.57 o 
  -2  13  11        4.11        0.00     10.82 o 
  -1  13  11        3.92        9.76     10.56 o 
   0  13  11       23.74       25.18     15.80 o 
   1  13  11       14.87       11.11     16.05 o 
   2  13  11        0.66       11.36     14.81 o 
  -3  14  11        0.47        0.00     16.79 o 
  -2  14  11        0.23        5.86     10.76 o 
  -1  14  11        2.43        2.22     19.50 o 
   0  14  11        3.44        5.18     16.29 o 
   1  14  11        9.27        0.00     13.83 o 
  -2  15  11       10.96       21.23     14.57 o 
  -5   0  12       81.51      102.21     21.97 o 
  -4   0  12       41.71       57.01     14.11 o 
  -3   0  12       88.22       83.45     18.27 o 
  -2   0  12        0.05        0.00     14.07 o 
  -1   0  12        0.21        0.00     16.05 o 
   0   0  12        2.35        0.00     14.81 o 
   1   0  12       17.17       20.49     13.83 o 
   2   0  12       15.30       23.45     17.78 o 
   3   0  12        7.46        3.95     17.04 o 
  -5   1  12        3.15        6.61     12.06 o 
  -4   1  12       40.00       56.67      9.98 o 
  -3   1  12        0.04        2.17      9.37 o 
  -2   1  12        0.20        0.00     11.08 o 
  -1   1  12        5.46        6.39      9.03 o 
   0   1  12        9.94       11.74     10.74 o 
   1   1  12        0.05        1.30     11.68 o 
   2   1  12        8.79        6.94      9.66 o 
   3   1  12        2.91        8.13     11.00 o 
  -5   2  12        2.65        3.16     11.00 o 
  -4   2  12       12.25       16.26     10.09 o 
  -3   2  12       51.21       55.98     10.23 o 
  -2   2  12        2.65        0.00     10.88 o 
  -1   2  12        3.37       10.18     10.76 o 
   0   2  12        2.35        3.58      9.78 o 
   1   2  12        1.82        1.98     11.43 o 
   2   2  12        3.34        0.27     12.10 o 
   3   2  12       20.41       17.99     10.55 o 
  -5   3  12        4.07        8.48     12.26 o 
  -4   3  12       25.12       18.48     12.62 o 
  -3   3  12        3.33        0.00      8.53 o 
  -2   3  12        0.01        0.00      8.95 o 
  -1   3  12        0.06        0.00     11.16 o 
   0   3  12       19.51       19.04     10.86 o 
   1   3  12        0.01        0.00     10.47 o 
   2   3  12        4.63        3.92     11.44 o 
   3   3  12       17.49       23.12     10.25 o 
  -4   4  12        7.90       12.95      9.59 o 
  -3   4  12        1.38        4.56      8.06 o 
  -2   4  12        3.04        0.04      9.11 o 
  -1   4  12        2.66        4.40     11.06 o 
   0   4  12        4.20        0.00     10.98 o 
   1   4  12        8.12        3.77     10.82 o 
   2   4  12        0.27        0.00     11.62 o 
   3   4  12        7.29       10.37     16.79 o 
  -4   5  12        1.33        0.00      9.16 o 
  -3   5  12        6.47        2.57      8.27 o 
  -2   5  12        0.90        1.07      8.74 o 
  -1   5  12       12.38       15.70      8.84 o 
   0   5  12        5.04        6.21     10.73 o 
   1   5  12       10.64       13.36     10.47 o 
   2   5  12        0.00        0.00     12.10 o 
  -4   6  12        0.06        0.00     12.40 o 
  -3   6  12        0.49        2.40      8.92 o 
  -2   6  12       15.08       15.96      8.12 o 
  -1   6  12        9.88       14.33      8.26 o 
   0   6  12        0.13        0.00      8.50 o 
   1   6  12        1.16        0.00     11.07 o 
   2   6  12        7.98        9.88     16.79 o 
  -4   7  12        5.98        6.95     12.81 o 
  -3   7  12       15.49       17.71     12.44 o 
  -2   7  12        3.07        6.24      8.51 o 
  -1   7  12        0.78        0.00      8.18 o 
   0   7  12        0.99        0.21      8.43 o 
   1   7  12        0.36        6.23      8.67 o 
   2   7  12        3.11        4.94     15.31 o 
  -4   8  12       12.59       10.19     12.89 o 
  -3   8  12        0.62        1.98     12.38 o 
  -2   8  12        8.55        8.45     10.81 o 
  -1   8  12        1.51        6.00      8.39 o 
   0   8  12        5.86        6.26      8.50 o 
   1   8  12        4.65       17.28     16.29 o 
  -3   9  12       15.29       24.61     12.26 o 
  -2   9  12        0.94        0.00     13.01 o 
  -1   9  12       14.28       23.06     10.78 o 
   0   9  12        0.55        0.64      8.25 o 
   1   9  12       32.14       40.49     18.02 o 
  -3  10  12        0.42       13.83     18.27 o 
  -2  10  12        1.13       14.28     11.43 o 
  -1  10  12        6.30       18.80     11.11 o 
   0  10  12        6.02        8.64     19.01 o 
  -2  11  12        0.10        4.20     16.79 o 
  -1  11  12       14.64       13.58     14.81 o 
  -2   1  13        0.00        2.38     11.81 o 
  -1   1  13       50.78       73.63     13.26 o 
   0   1  13       18.24       29.41     11.84 o 
   1   1  13       13.27       15.48     12.23 o 
  -2   2  13       36.78       41.13     12.26 o 
  -1   2  13       36.56       43.84     12.96 o 
   0   2  13        7.81       10.13     12.57 o 
  -2   3  13       21.21       40.01     10.69 o 
  -1   3  13        5.40       20.68     11.78 o 
   0   3  13        4.83       10.55     17.65 o 
  -1   4  13        6.07        5.65     10.01 o 
   0   4  13       23.58       32.85     13.32 o 
                                                 
